# Supplementary material for: Integrated 5-hydroxymethylcytosine and fragmentation signatures as enhanced biomarkers in lung cancer
Source: Clin Epigenetics. 2022 Jan 24;14:15. doi: 10.1186/s13148-022-01233-7 (PMC8787948; doi:10.1186/s13148-022-01233-7)
Supplement: Supplementary file 2 — Additional file 2: Table S1: Mapping summary of cfDNA 5hmC sequencing data. [file 13148_2022_1233_MOESM2_ESM.xlsx]

## Sheet: Sheet1
sample	raw_total_reads	raw_mapped_reads	raw_mapping_rate(%)	filtered_left_reads	dedup_left_reads	dedup_left_ratio(%)
lung-Methy-79	39186728	39013405	0.9956	26543498	20423776	0.7694
lung-Methy-78	29458880	29267393	0.9935	18626500	13780490	0.7398
lung-Methy-73	37391556	37125785	0.9929	24373736	20485316	0.8405
lung-6-689971	36782292	36521332	0.9929	21057726	17128024	0.8134
lung-Methy-74	42906196	42352586	0.9871	27043506	22406994	0.8286
lung-Methy-77	41515736	41251939	0.9936	28318688	21713594	0.7668
lung-6-612697	35059418	34843019	0.9938	22277002	18274330	0.8203
lung-C45368	27759034	27613825	0.9948	18293198	14070356	0.7692
lung-Methy-6	43078162	42694012	0.9911	27991592	21404984	0.7647
lung-Methy-5	45706804	45398269	0.9932	28914324	22379916	0.774
lung-Methy-4	42513938	42206216	0.9928	28461830	22086010	0.776
lung-Methy-3	45687484	45254547	0.9905	27061820	20663482	0.7636
lung-Methy-2	52983804	52685601	0.9944	33901498	26272030	0.775
healthy-XGX	40564572	40329506	0.9942	26674320	21986184	0.8242
lung-Methy-8	36134064	35875329	0.9928	24843470	20432010	0.8224
healthy-NC-130	37335418	37167821	0.9955	26292080	21538350	0.8192
healthy-NC-131	51644946	51301570	0.9934	33817808	27549518	0.8146
healthy-NC-133	46007342	45802424	0.9955	29614482	23864448	0.8058
healthy-NC-135	45976938	45785572	0.9958	30895794	24261790	0.7853
healthy-ZLQ	45682924	45468023	0.9953	32000848	25125902	0.7852
lung-C32260	35234590	35033785	0.9943	23386140	17588890	0.7521
lung-C92515	40047388	39872153	0.9956	26519456	20194292	0.7615
lung-B69541	32747614	32490912	0.9922	19625600	14157540	0.7214
healthy-LSP	46312062	46054233	0.9944	30835060	24158912	0.7835
healthy-SHJ	39740320	39529580	0.9947	26847250	19999868	0.745
lung-Methy-112	30035212	29829307	0.9931	21616022	17700154	0.8188
lung-Methy-110	38356070	38077944	0.9927	25736422	21395798	0.8313
lung-Methy-117	52660386	52229601	0.9918	32898820	25431430	0.773
lung-Methy-116	48537178	48109105	0.9912	31228544	23998808	0.7685
healthy-LZW	26415102	26241798	0.9934	17587058	15427766	0.8772
lung-Methy-119	43381590	43098788	0.9935	29794990	24540016	0.8236
lung-Methy-118	54421052	54041727	0.993	33272954	25616664	0.7699
healthy-NC-33	47510708	47290383	0.9954	32324136	26885962	0.8318
healthy-8-H79	36400886	36198852	0.9944	22075352	18229424	0.8258
lung-Methy-28	42146136	41885259	0.9938	28060062	22836350	0.8138
healthy-8-H72	38036576	37770860	0.993	22102436	18095332	0.8187
lung-C91768	34006386	33815859	0.9944	22273988	16488426	0.7403
healthy-LFJ	44583338	44327430	0.9943	26854658	22725128	0.8462
lung-C88199	37856180	37681505	0.9954	25329680	18828042	0.7433
lung-Methy-167	38779660	38586812	0.995	25787424	20181990	0.7826
lung-Methy-164	32825254	32662224	0.995	21913584	17083522	0.7796
lung-Methy-165	33070524	32794663	0.9917	19741124	15168632	0.7684
lung-Methy-162	33228680	33001974	0.9932	21037676	16164712	0.7684
lung-Methy-163	44733940	44549226	0.9959	29914738	23592420	0.7887
lung-Methy-168	33484820	33328554	0.9953	22549088	17215628	0.7635
lung-Methy-99	33893664	33743486	0.9956	23006472	18136552	0.7883
lung-Methy-93	38270494	38109907	0.9958	26652070	20797206	0.7803
lung-Methy-92	36176276	35975396	0.9944	24075812	19054404	0.7914
lung-Methy-91	32148424	31944351	0.9937	20866136	17205578	0.8246
lung-Methy-90	36900710	36584369	0.9914	22193744	19008472	0.8565
healthy-NC-174	20835856	20714485	0.9942	14501620	12738652	0.8784
healthy-NC-175	44122200	43889881	0.9947	28922766	24006608	0.83
healthy-NC-176	39958714	39763444	0.9951	27857510	22087700	0.7929
healthy-NC-177	37748880	37562146	0.9951	26183442	21055076	0.8041
healthy-NC-170	36991084	36803183	0.9949	26630906	21023434	0.7894
healthy-NC-171	31980400	31806065	0.9945	21997694	19189630	0.8723
healthy-NC-173	35495166	35316160	0.995	27112650	20257602	0.7472
healthy-NC-178	35228974	35051746	0.995	24012050	20846762	0.8682
healthy-NC-179	43840540	43615534	0.9949	28431902	23652914	0.8319
healthy-ZHY	53243854	52981849	0.9951	35439334	28959786	0.8172
lung-Methy-27	40915386	40662131	0.9938	26462710	21551226	0.8144
lung-Methy-25	51509530	51225841	0.9945	33423072	25890706	0.7746
lung-Methy-22	36804412	36223714	0.9842	20561290	15292726	0.7438
lung-Methy-23	38777064	38515522	0.9933	25747052	21394712	0.831
lung-Methy-20	43185888	42844072	0.9921	24957438	18621926	0.7461
healthy-ZHG	47449806	47186207	0.9944	30358460	25164444	0.8289
lung-Methy-29	39314860	39015728	0.9924	26555680	21688264	0.8167
healthy-PXX	36611996	36453251	0.9957	23630380	19446352	0.8229
lung-Methy-148	39973062	39779680	0.9952	27113148	21447610	0.791
healthy-8-H84	62307794	61867883	0.9929	40215412	30204550	0.7511
lung-C45249	35585030	35421841	0.9954	24834114	18921240	0.7619
lung-6-738789	36043438	35811395	0.9936	23222754	18812170	0.8101
healthy-LXR	30110664	29977837	0.9956	21025860	17220454	0.819
healthy-LXQ	40390600	40204396	0.9954	26643062	21561982	0.8093
healthy-JWZ	24806542	24668722	0.9944	16628430	14754860	0.8873
healthy-8-H34	44716448	44364121	0.9921	27947248	22188554	0.7939
healthy-8-H33	40105924	39846386	0.9935	27026214	21939610	0.8118
healthy-8-H32	48938096	48635379	0.9938	33403804	27369048	0.8193
lung-Methy-129	40081048	39695938	0.9904	25096022	20838912	0.8304
lung-D00318	39797846	39620804	0.9956	27170496	19899374	0.7324
lung-Methy-122	43066464	42794569	0.9937	28527672	22829662	0.8003
lung-Methy-123	50126656	49786282	0.9932	30709712	24058350	0.7834
lung-Methy-121	43385398	43135392	0.9942	27768226	22463010	0.8089
lung-Methy-124	45267594	44869643	0.9912	28690050	22428528	0.7818
healthy-8-4	35770172	35488678	0.9921	23307318	19196470	0.8236
healthy-8-1	39059020	38776795	0.9928	26150052	21680382	0.8291
healthy-8-2	37345914	37065909	0.9925	24300122	19952002	0.8211
healthy-8-3	43826516	43516361	0.9929	27310572	22123602	0.8101
lung-Methy-9	46240606	45968981	0.9941	29420246	24271414	0.825
healthy-WGZ	41088628	40859054	0.9944	26729602	22419678	0.8388
lung-D00222	33442308	33268511	0.9948	23818364	18032870	0.7571
lung-Methy-63	37754550	37537496	0.9943	23744464	19181052	0.8078
lung-Methy-61	38582694	38292405	0.9925	23126226	19132144	0.8273
lung-Methy-66	42787838	42488241	0.993	29499224	24510924	0.8309
lung-Methy-67	40596326	40299643	0.9927	27243168	22359476	0.8207
lung-Methy-64	40928560	40678624	0.9939	26671836	14191604	0.5321
lung-Methy-65	35909244	35661204	0.9931	23388162	19621808	0.839
healthy-NC-47	41576412	41374181	0.9951	28762418	22323654	0.7761
healthy-NC-43	29734648	29577817	0.9947	19828518	17384196	0.8767
healthy-NC-40	37897100	37702592	0.9949	24091692	20444162	0.8486
lung-C34385	32854104	32684221	0.9948	21925802	16280750	0.7425
healthy-KYQ	49591790	49355734	0.9952	30763420	25729796	0.8364
healthy-NC-129	30068474	29907907	0.9947	19753574	16892736	0.8552
healthy-NC-128	37275998	37102566	0.9953	24305728	20275502	0.8342
healthy-NC-126	48171730	47936020	0.9951	30157940	23361042	0.7746
healthy-NC-125	41791166	41562860	0.9945	28586742	21914118	0.7666
healthy-NC-123	44389776	44140320	0.9944	29254350	24180738	0.8266
healthy-NC-121	37383400	37165681	0.9942	24459852	20622380	0.8431
healthy-NC-145	44698898	44419050	0.9937	28485072	22615876	0.794
lung-6-749848	35150058	34910685	0.9932	22530148	18348080	0.8144
healthy-HJ	42737174	42531152	0.9952	30451384	22730658	0.7465
healthy-CZR	44709092	44495403	0.9952	28188854	22348314	0.7928
healthy-CZQ	26156676	26036741	0.9954	17982390	15689178	0.8725
healthy-WHM	41736992	41507534	0.9945	28181070	22503178	0.7985
lung-C62996	32373592	32220722	0.9953	22644414	17397746	0.7683
healthy-TLZ	46831822	46573774	0.9945	30681978	24830896	0.8093
healthy-YKB	22770352	22636518	0.9941	14963562	13319298	0.8901
healthy-8-H67	37547690	37182622	0.9903	19750052	15666250	0.7932
healthy-8-H62	37445298	37241263	0.9946	25060070	20111342	0.8025
healthy-8-H63	38745276	38517419	0.9941	24809820	20618370	0.8311
healthy-WXH	44839220	44602876	0.9947	28786568	23959946	0.8323
healthy-8-H69	37946908	37657516	0.9924	22099812	18145506	0.8211
healthy-WCF	48809424	48580431	0.9953	34640774	24500444	0.7073
healthy-NC-14	36858504	36685403	0.9953	24615050	20979430	0.8523
healthy-NC-15	26716358	26561112	0.9942	17838548	15618266	0.8755
healthy-NC-16	39979860	39806447	0.9957	27797524	22090962	0.7947
healthy-NC-12	35319502	35128979	0.9946	24324382	20689696	0.8506
healthy-NC-13	37381956	37203490	0.9952	24922042	20917586	0.8393
healthy-NC-18	36716030	36501560	0.9942	23925230	20868416	0.8722
lung-Methy-175	39724494	39475373	0.9937	25034204	19122970	0.7639
lung-Methy-170	35140258	34972176	0.9952	24095166	18456720	0.766
lung-Methy-172	35645692	35488595	0.9956	24013206	18288802	0.7616
healthy-NC-83	39700656	39521022	0.9955	28158046	22207478	0.7887
healthy-NC-82	32979072	32790265	0.9943	21919098	18920004	0.8632
healthy-NC-81	42355890	42110173	0.9942	28437562	23534734	0.8276
healthy-NC-88	45863872	45647865	0.9953	28757750	23633580	0.8218
lung-Methy-86	38692820	38402268	0.9925	22783554	19424694	0.8526
lung-Methy-87	45310408	45016968	0.9935	28990014	23365528	0.806
lung-Methy-80	38440372	38291590	0.9961	26550746	20369628	0.7672
lung-Methy-81	38096706	37614486	0.9873	21016394	18038108	0.8583
lung-Methy-83	52676680	52284601	0.9926	30272374	23751602	0.7846
lung-Methy-88	43659178	43018600	0.9853	22113180	17187390	0.7772
lung-Methy-89	48126052	47867090	0.9946	31620448	25189550	0.7966
healthy-NC-163	35564816	35369975	0.9945	25209528	21053290	0.8351
healthy-NC-162	33208926	33037603	0.9948	22373038	19270150	0.8613
healthy-NC-161	30278862	30136372	0.9953	21038904	18291570	0.8694
healthy-NC-160	37826234	37644337	0.9952	25940274	20863982	0.8043
healthy-NC-166	26369866	26230130	0.9947	17059554	15000920	0.8793
healthy-NC-165	37582958	37380674	0.9946	25020020	20985638	0.8388
healthy-NC-164	24522044	24386687	0.9945	17030120	15011502	0.8815
healthy-NC-169	41805956	41631569	0.9958	29128262	23676414	0.8128
healthy-NC-168	53135648	52819146	0.994	35041432	28506396	0.8135
healthy-SM	43573844	43355742	0.995	28745746	23981190	0.8343
lung-Methy-12	42417818	42133760	0.9933	27347582	20582118	0.7526
lung-Methy-11	35873602	35624904	0.9931	22957836	18746542	0.8166
lung-Methy-10	47463120	47198087	0.9944	32547218	24124832	0.7412
lung-Methy-15	40564720	40312175	0.9938	26545392	21992392	0.8285
lung-Methy-19	43948812	43565059	0.9913	27358780	20845676	0.7619
lung-6-747524	40292888	39942263	0.9913	23764704	19583406	0.8241
healthy-QYZ	26053128	25907833	0.9944	16864988	14800478	0.8776
healthy-LGY	40297364	40114445	0.9955	28865864	22584740	0.7824
healthy-XNX	50552622	50292710	0.9949	34080866	27858660	0.8174
healthy-NC-114	40630864	40436398	0.9952	25972444	21625106	0.8326
healthy-NC-110	24068908	23928148	0.9942	16422048	14595102	0.8888
healthy-ZH	37904684	37720126	0.9951	26536762	19220574	0.7243
lung-C52980	36081544	35910945	0.9953	24218070	17958866	0.7415
healthy-NC-9-epi27	38767336	38570420	0.9949	27309400	21321056	0.7807
healthy-NC-9-epi23	38790796	38622915	0.9957	25837096	19998698	0.774
healthy-DYL	25330498	25158928	0.9932	15905536	13832476	0.8697
healthy-8-H29	41361528	41077007	0.9931	25709534	20943824	0.8146
healthy-8-H20	25089366	24905989	0.9927	15934668	13253160	0.8317
healthy-8-H25	29678430	29474606	0.9931	19504904	15924576	0.8164
healthy-8-H26	31786774	31560902	0.9929	21004706	16740338	0.797
lung-C82605	38714698	38512048	0.9948	25239376	18582194	0.7362
lung-Methy-130	52836494	52500619	0.9936	33314732	25584438	0.768
lung-Methy-133	38284114	38139711	0.9962	27393750	20603306	0.7521
lung-Methy-132	36728666	36569394	0.9957	25208132	19608956	0.7779
lung-Methy-135	35959186	35803472	0.9957	25908992	20083122	0.7751
lung-Methy-134	35417838	35268619	0.9958	25162800	19587520	0.7784
lung-Methy-137	37892026	37711941	0.9952	26213768	20468130	0.7808
lung-Methy-136	46261070	46056009	0.9956	31176240	24628714	0.79
healthy-YYM	43186318	42991454	0.9955	29497060	24132724	0.8181
healthy-LXH	44379382	44132420	0.9944	30102504	24169690	0.8029
healthy-ZXQ-1	44758642	44565940	0.9957	29258008	24159822	0.8258
healthy-ZXQ-2	35749450	35586278	0.9954	23900144	19644132	0.8219
lung-C85082	31009676	30821425	0.9939	20162886	14998294	0.7439
healthy-NC-29	41286810	41097899	0.9954	28706076	24053366	0.8379
healthy-NC-28	27798116	27652299	0.9948	19088714	16520794	0.8655
healthy-NC-27	39326766	39103024	0.9943	26101332	22145786	0.8485
healthy-NC-21	27419802	27272355	0.9946	18363150	16063152	0.8747
healthy-NC-20	34029512	33853522	0.9948	23455222	19623568	0.8366
lung-Methy-189	36049786	35901799	0.9959	23689514	18546554	0.7829
lung-Methy-185	39829276	39665178	0.9959	25462496	19851384	0.7796
lung-Methy-181	39233850	39059076	0.9955	26510490	20463894	0.7719
lung-Methy-183	33203608	33013721	0.9943	21607888	16448518	0.7612
lung-Methy-56	51477080	51091123	0.9925	31335298	23408076	0.747
lung-Methy-55	29971780	29725987	0.9918	19846014	15931842	0.8028
lung-Methy-54	50573740	50188494	0.9924	31369052	24732828	0.7884
lung-Methy-53	44528472	44235139	0.9934	25124812	19022794	0.7571
lung-Methy-115	43151408	42791552	0.9917	28712650	22042070	0.7677
lung-Methy-51	42106710	41773117	0.9921	28889474	20533784	0.7108
lung-C20556	43187442	42991139	0.9955	27989166	21642910	0.7733
healthy-NC-52	36662588	36449737	0.9942	25609016	20471420	0.7994
healthy-NC-54	38199572	37995370	0.9947	24101314	19944730	0.8275
healthy-NC-55	49241526	49036037	0.9958	32630736	27198668	0.8335
healthy-WQ	27888236	27756089	0.9953	19171056	16748530	0.8736
healthy-H20-8	31386906	31188220	0.9937	20724112	15944346	0.7694
healthy-H20-9	32479568	32290801	0.9942	22238408	17244184	0.7754
lung-8-12	37279808	36965588	0.9916	24031236	19825152	0.825
lung-8-10	35603482	35388373	0.994	22679412	17738990	0.7822
healthy-H20-5	31919416	31681778	0.9926	21304770	16259336	0.7632
healthy-H20-6	34073116	33890532	0.9946	23741458	17511094	0.7376
healthy-H20-7	35651088	35409029	0.9932	23685558	17811896	0.752
healthy-NC-158	28774520	28624893	0.9948	19117648	16686678	0.8728
healthy-NC-159	42670724	42464667	0.9952	27575096	23083474	0.8371
healthy-NC-152	45427366	45201068	0.995	31796916	24876864	0.7824
healthy-NC-153	44787532	44600445	0.9958	29860812	23286980	0.7799
healthy-NC-150	39787400	39602521	0.9954	27512344	22968162	0.8348
healthy-NC-151	43358688	43130248	0.9947	28903422	23255718	0.8046
healthy-NC-156	39249802	38988223	0.9933	24468660	20675756	0.845
healthy-NC-157	37646598	37447240	0.9947	25470810	22324328	0.8765
healthy-NC-154	38909784	38729965	0.9954	27198748	23175178	0.8521
healthy-TSF	27479902	27293771	0.9932	18057072	15958936	0.8838
healthy-ZXB	46480296	46235551	0.9947	30958600	25569432	0.8259
healthy-YCC	30053630	29872850	0.994	20428190	17297452	0.8467
lung-C27105	34672810	34501071	0.995	25041042	18690270	0.7464
healthy-ZXS	39791548	39533377	0.9935	26350098	22086692	0.8382
lung-C58905	37033000	36869758	0.9956	24387844	17846284	0.7318
healthy-WGX	24825884	24697233	0.9948	17323378	15147476	0.8744
lung-C47469	35681888	35486781	0.9945	23910294	18183480	0.7605
healthy-8-H16	41642300	41379952	0.9937	26177708	21200282	0.8099
lung-7-10	31336756	31119051	0.9931	18781980	15720972	0.837
healthy-NC-63	28055288	27891480	0.9942	18641884	16419044	0.8808
healthy-NC-64	25899270	25764289	0.9948	17126838	14594640	0.8522
healthy-NC-67	36904782	36735052	0.9954	25022756	20421606	0.8161
healthy-NC-66	41233228	41001906	0.9944	28068044	21736694	0.7744
healthy-NC-69	39004022	38818928	0.9953	27469618	21266178	0.7742
healthy-NC-68	38240282	38024834	0.9944	25705660	21493016	0.8361
lung-Methy-145	42149760	41956797	0.9954	29923976	24613264	0.8225
lung-Methy-146	43410204	43228401	0.9958	29673882	23863714	0.8042
lung-Methy-147	39976744	39762927	0.9947	23565946	19029916	0.8075
healthy-NC-6	36090728	35912267	0.9951	26048140	19733300	0.7576
lung-Methy-149	45763686	45501090	0.9943	30261930	23556690	0.7784
healthy-NC-4	46438196	46177185	0.9944	30254158	24758304	0.8183
healthy-NC-98	37452640	37257287	0.9948	24671784	20872312	0.846
healthy-NC-99	37468954	37298027	0.9954	25929614	20197302	0.7789
healthy-NC-97	36591196	36409797	0.995	24919994	21204658	0.8509
healthy-NC-90	41745958	41521526	0.9946	28619086	22580214	0.789
healthy-NC-92	40106292	39914353	0.9952	27746568	21201422	0.7641
healthy-QJB	44781414	44532514	0.9944	29237738	24478090	0.8372
lung-B89566	37406168	37235183	0.9954	24770752	18722300	0.7558
healthy-YXL	41809808	41586196	0.9947	27355310	23008910	0.8411
healthy-NC-104	44170826	43928894	0.9945	29860960	22452960	0.7519
healthy-NC-107	38012176	37823764	0.995	25365378	21727070	0.8566
healthy-NC-106	62565218	62216774	0.9944	40799020	35748692	0.8762
healthy-NC-101	30824494	30612034	0.9931	20355452	16922856	0.8314
healthy-NC-103	35476188	35303308	0.9951	24296662	21000488	0.8643
healthy-NC-102	33702932	33498640	0.9939	22295278	19557376	0.8772
healthy-NC-108	43775032	43494288	0.9936	27716864	23137598	0.8348
healthy-CJQ	43699044	43425414	0.9937	26384502	21862652	0.8286
healthy-CJX	37606356	37231611	0.99	23949988	20390414	0.8514
lung-Methy-108	38867304	38630262	0.9939	26369112	22568692	0.8559
lung-7-9	37089948	36819991	0.9927	23412172	18930066	0.8086
lung-7-8	34498034	34246817	0.9927	22265280	17542394	0.7879
lung-7-7	34855476	34623824	0.9934	23327616	18477226	0.7921
lung-7-6	32241144	32006861	0.9927	20375804	16589156	0.8142
lung-7-5	33829624	33627773	0.994	21270074	17154592	0.8065
lung-7-4	34850416	34647799	0.9942	22352454	18421038	0.8241
lung-7-3	30395464	30200173	0.9936	19218652	15652388	0.8144
lung-7-2	37122382	36879302	0.9935	24269052	19733560	0.8131
lung-7-1	33992894	33769296	0.9934	21993234	17700410	0.8048
lung-6-724261	35369256	35131193	0.9933	21230360	17599830	0.829
lung-Methy-158	30363878	30214399	0.9951	21590036	16152918	0.7482
healthy-8-H47	35876988	35635866	0.9933	22345466	18027998	0.8068
healthy-8-H40	40872436	40633320	0.9941	25677554	20994684	0.8176
healthy-8-H41	33100948	32893766	0.9937	21157836	17413588	0.823
healthy-PSC	45140614	44942032	0.9956	30563672	23756166	0.7773
healthy-NC-38	41146418	40927460	0.9947	27602146	23091040	0.8366
healthy-NC-39	28131382	27982122	0.9947	19105000	16565724	0.8671
healthy-NC-36	35120508	34922126	0.9944	23724182	20743152	0.8743
healthy-8-H2	31697620	31474390	0.993	20358542	16628042	0.8168
healthy-8-H4	39157158	38902464	0.9935	25587390	20346848	0.7952
healthy-NC-31	34870090	34688046	0.9948	24121152	20856480	0.8647
lung-Methy-198	39476622	39335904	0.9964	27077918	20790902	0.7678
lung-Methy-193	40751392	40530126	0.9946	25944908	20016896	0.7715
lung-Methy-192	34622334	34485812	0.9961	23874952	18263654	0.765
lung-Methy-190	38478408	38229940	0.9935	23299134	17916660	0.769
lung-Methy-197	28658550	28541601	0.9959	20319250	15459250	0.7608
lung-Methy-196	38827394	38649437	0.9954	26574848	19870712	0.7477
lung-Methy-195	34912380	34770336	0.9959	24474332	19024174	0.7773
lung-Methy-194	34787482	34605900	0.9948	22804954	17296960	0.7585
lung-Methy-40	33286824	33052126	0.9929	20898286	16607480	0.7947
lung-Methy-41	37860166	37414979	0.9882	21371322	17214070	0.8055
lung-C47674	35162510	35011017	0.9957	24916120	18785600	0.754
healthy-NC-149	45355910	45117654	0.9947	28873526	24293980	0.8414
healthy-NC-148	26275346	26135901	0.9947	17674646	15546226	0.8796
healthy-ZDF-epi24	45322262	45121484	0.9956	28162108	23292368	0.8271
healthy-NC-141	38828516	38607170	0.9943	25770884	21719930	0.8428
healthy-NC-140	34605630	34451276	0.9955	23615722	20573900	0.8712
healthy-NC-143	23980052	23842153	0.9942	16083156	14198656	0.8828
healthy-NC-142	35590532	35379195	0.9941	23323870	19210514	0.8236
lung-C78563	38386180	38196883	0.9951	27309296	20769196	0.7605
healthy-NC-144	40418314	40224766	0.9952	27551138	22543250	0.8182
healthy-NC-147	46050576	45843301	0.9955	33095780	25592784	0.7733
healthy-NC-146	36457988	36296680	0.9956	24531896	19723644	0.804
healthy-ZXY	23257418	23125380	0.9943	15813448	13971808	0.8835
healthy-WXY	44405008	44173868	0.9948	30332506	23356530	0.77
lung-6-701657	37738852	37488482	0.9934	24930416	20203632	0.8104
healthy-WXS	32359874	32192009	0.9948	21554256	18191868	0.844
lung-Methy-37	32277068	31752024	0.9837	15625548	12658714	0.8101
lung-Methy-36	52754188	52452959	0.9943	32959786	24411006	0.7406
lung-Methy-31	53064900	52719801	0.9935	32385932	24878138	0.7682
lung-Methy-33	35758390	35220912	0.985	15985376	13311246	0.8327
lung-Methy-32	28714056	28502986	0.9926	19544640	15961560	0.8167
healthy-ZGC	25319192	25175593	0.9943	17720930	15448678	0.8718
healthy-NC-117	39481470	39267487	0.9946	27041402	21060230	0.7788
healthy-H20-10	37820100	37588333	0.9939	25484128	18422788	0.7229
lung-8-8	35688258	35453837	0.9934	24441948	19316086	0.7903
lung-8-9	45223022	44927380	0.9935	28066290	22784406	0.8118
lung-8-1	40766242	40523783	0.9941	24716476	20325038	0.8223
lung-8-2	35645290	35307355	0.9905	22720190	18284052	0.8047
lung-8-3	34852780	34569765	0.9919	21688596	17504852	0.8071
lung-8-4	57247328	56993378	0.9956	39833068	32183584	0.808
lung-8-5	43040198	42771113	0.9937	28217480	22984140	0.8145
lung-8-6	24403472	24251975	0.9938	15764086	13010282	0.8253
lung-8-7	43989620	43692610	0.9932	29235334	23951302	0.8193
healthy-ZGQ	43833768	43583743	0.9943	28943054	24253688	0.838
healthy-LHH	47970050	47742332	0.9953	31575942	25936168	0.8214
healthy-ZGZ	33261838	33060727	0.994	22386668	19191584	0.8573
healthy-HXX	24601412	24461340	0.9943	16881546	14526872	0.8605
healthy-NC-72	34602404	34407899	0.9944	23844682	18605012	0.7803
healthy-NC-73	37082528	36861146	0.994	23870848	20109958	0.8424
healthy-NC-71	44929774	44741770	0.9958	30420420	24344928	0.8003
healthy-NC-77	30039982	29866878	0.9942	20316102	17884598	0.8803
healthy-NC-74	42129454	41930991	0.9953	26817556	21668648	0.808
healthy-NC-75	40664382	40404170	0.9936	25489618	21702334	0.8514
lung-Methy-157	37709398	37529788	0.9952	25919528	20173428	0.7783
lung-Methy-156	46947074	46617651	0.993	33718816	26022072	0.7717
healthy-NC-78	41525628	41287087	0.9943	28421592	23848416	0.8391
lung-Methy-154	46938050	46641873	0.9937	32192956	25716314	0.7988
lung-Methy-153	44805572	44543190	0.9941	30594404	24120344	0.7884
lung-Methy-152	35780530	35569313	0.9941	23111062	18325220	0.7929
lung-Methy-151	33017774	32870157	0.9955	23247936	18101338	0.7786
lung-Methy-150	33588904	33440322	0.9956	23452314	18211322	0.7765
healthy-LY	24565672	24438291	0.9948	16155166	14235334	0.8812
healthy-WSX	45214958	45016872	0.9956	28317592	22537010	0.7959
