# Supplementary material for: Integrated 5-hydroxymethylcytosine and fragmentation signatures as enhanced biomarkers in lung cancer
Source: Clin Epigenetics. 2022 Jan 24;14:15. doi: 10.1186/s13148-022-01233-7 (PMC8787948; doi:10.1186/s13148-022-01233-7)
Supplement: Supplementary file 3 — Additional file 3: Table S2: GREAT enrichment analysis result of different 3718 loci from cfDNA 5hmC data. [file 13148_2022_1233_MOESM3_ESM.xlsx]

## Sheet: Sheet1
# GREAT version 4.0.4	Species assembly: hg19	Association rule: Basal+extension: 5000 bp upstream, 1000 bp downstream, 1000000 bp max extension, curated regulatory domains included
# Term Name	Binom Rank	Binom Raw P-Value	Binom FDR Q-Val	Binom Fold Enrichment	Binom Observed Region Hits	Binom Region Set Coverage	Hyper Rank	Hyper FDR Q-Val	Hyper Fold Enrichment	Hyper Observed Gene Hits	Hyper Total Genes	Hyper Gene Set Coverage
myeloid leukocyte activation	4	5.19157e-31	1.70608e-27	2.06715	301	0.0809575	284	0.00675242	1.32643	141	560	0.0400454
neutrophil activation	8	4.08989e-27	6.72019e-24	2.10459	252	0.0677784	403	0.0254044	1.30623	121	488	0.0343652
granulocyte activation	9	4.54757e-27	6.64198e-24	2.10297	252	0.0677784	437	0.0298495	1.29825	121	491	0.0343652
myeloid cell activation involved in immune response	10	2.26503e-26	2.97738e-23	2.05746	258	0.0693921	348	0.0156241	1.31703	127	508	0.0360693
neutrophil activation involved in immune response	12	1.75342e-25	1.92073e-22	2.08307	242	0.0650888	467	0.0351496	1.29508	118	480	0.0335132
neutrophil degranulation	17	5.82015e-25	4.50035e-22	2.07507	239	0.0642819	496	0.0407022	1.28947	117	478	0.0332292
leukocyte degranulation	18	1.25092e-24	9.13523e-22	2.03072	248	0.0667025	459	0.0342397	1.29058	122	498	0.0346492
hair cycle process	67	1.4986e-14	2.94017e-12	2.39053	99	0.0266272	358	0.0183031	1.87156	27	76	0.00766828
skin epidermis development	104	1.8465e-12	2.33386e-10	2.27408	92	0.0247445	425	0.0296237	1.82628	26	75	0.00738427
hair follicle development	111	4.5315e-12	5.36636e-10	2.25876	90	0.0242066	492	0.0387025	1.80415	25	73	0.00710026
negative regulation of lymphocyte differentiation	233	7.8868e-09	4.44944e-07	2.585	48	0.0129102	483	0.0379624	2.08274	17	43	0.00482817
endothelial cell fate commitment	284	3.41174e-08	1.57913e-06	3.6712	26	0.00699301	319	0.0112625	4.51552	6	7	0.00170406
response to follicle-stimulating hormone	291	3.99545e-08	1.80482e-06	2.79336	38	0.0102206	434	0.0299897	2.96331	9	16	0.00255609
negative regulation of DNA-dependent DNA replication	406	6.50881e-07	2.10735e-05	3.13698	26	0.00699301	509	0.0440982	2.63405	10	20	0.0028401
trabecula morphogenesis	523	4.476e-06	0.000112499	2.06144	48	0.0129102	292	0.00762826	2.24175	20	47	0.0056802
regulation of keratinocyte differentiation	537	5.35046e-06	0.000130972	2.21568	40	0.0107585	461	0.0342674	2.16127	16	39	0.00454416
regulation of fibroblast growth factor production	628	1.6258e-05	0.000340305	4.32525	13	0.0034965	463	0.0352671	4.39009	5	6	0.00142005
heart trabecula morphogenesis	648	1.96208e-05	0.000398018	2.13681	38	0.0102206	387	0.0233393	2.32416	15	34	0.00426015
regulation of microvillus organization	737	4.45604e-05	0.000794771	3.0548	18	0.00484131	414	0.0273576	3.24191	8	13	0.00227208
negative regulation of T-helper 2 cell differentiation	750	4.76654e-05	0.000835415	3.6572	14	0.00376546	471	0.0361844	5.26811	4	4	0.00113604
positive regulation of macrophage derived foam cell differentiation	783	6.87758e-05	0.00115461	2.6103	22	0.00591716	434	0.0299897	2.96331	9	16	0.00255609
response to caffeine	792	7.38031e-05	0.00122493	2.47603	24	0.00645508	287	0.00713481	3.29257	10	16	0.0028401
sequestering of zinc ion	799	7.85546e-05	0.00129236	7.06159	7	0.00188273	471	0.0361844	5.26811	4	4	0.00113604
pathway-restricted SMAD protein phosphorylation	907	0.000164779	0.00238811	2.39523	23	0.00618612	414	0.0273576	3.24191	8	13	0.00227208
regulation of platelet aggregation	949	0.000236614	0.00327745	2.44486	21	0.0056482	375	0.0205492	2.92672	10	18	0.0028401
regulation of microvillus assembly	1090	0.000523038	0.00630764	2.88293	14	0.00376546	232	0.00264147	5.26811	6	6	0.00170406
epithelial cell differentiation involved in mammary gland alveolus development	1127	0.000631085	0.00736079	3.13131	12	0.00322754	471	0.0361844	5.26811	4	4	0.00113604
cellular response to hepatocyte growth factor stimulus	1178	0.000774837	0.00864621	2.47448	17	0.00457235	505	0.0436347	3.01035	8	14	0.00227208
neural crest formation	1279	0.00124049	0.0127492	2.44234	16	0.00430339	488	0.0381808	3.35243	7	11	0.00198807
