# Supplementary material for: Integrated 5-hydroxymethylcytosine and fragmentation signatures as enhanced biomarkers in lung cancer
Source: Clin Epigenetics. 2022 Jan 24;14:15. doi: 10.1186/s13148-022-01233-7 (PMC8787948; doi:10.1186/s13148-022-01233-7)
Supplement: Supplementary file 4 — Additional file 4: Table S3: List of 5hmC markers used in model construction. [file 13148_2022_1233_MOESM4_ESM.xlsx]

## Sheet: Sheet1
marker	coefficient	gene-chr	gene-start	gene-end	Location	starnd	gene	annotation
chr1-204268580-204268781	-0.239926	chr1	204268580	204268781	genebody	-	PLEKHA6	protein_coding
chr10-126797213-126797414	0.30246	chr10	126797213	126797414	genebody	-	CTBP2	protein_coding
chr12-12490202-12490403	0.171569	chr12	12490202	12490403	promoter	+	RP11-757G14.1	pseudogene
chr12-20533894-20534095	-0.257226	chr12	20533894	20534095	genebody	+	PDE3A	protein_coding
chr12-54218541-54218742	-0.386527	chr12	54218541	54218742
chr12-54224934-54225135	-0.256853	chr12	54224934	54225135
chr13-25015895-25016096	0.177782	chr13	25015895	25016096	genebody	-	PARP4	protein_coding
chr13-74379852-74380053	0.393367	chr13	74379852	74380053	genebody	-	KLF12	protein_coding
chr14-64405240-64405441	0.344053	chr14	64405240	64405441	genebody	+	SYNE2	protein_coding
chr15-26076200-26076401	0.232956	chr15	26076200	26076401	genebody	-	ATP10A	protein_coding
chr15-29626895-29627096	-0.466251	chr15	29626895	29627096	genebody	-	FAM189A1	protein_coding
chr15-29627170-29627371	-0.396888	chr15	29627170	29627371	genebody	-	FAM189A1	protein_coding
chr15-64309024-64309225	0.274155	chr15	64309024	64309225	genebody	-	DAPK2	protein_coding
chr19-31800592-31800793	0.330902	chr19	31800592	31800793	genebody	-	TSHZ3	protein_coding
chr2-179422037-179422238	0.280893	chr2	179422037	179422238	genebody	+	TTN-AS1	antisense
chr2-202914846-202915047	-0.199119	chr2	202914846	202915047
chr2-23052853-23053054	-0.181761	chr2	23052853	23053054
chr2-23078691-23078892	-0.297163	chr2	23078691	23078892
chr20-56232260-56232461	0.284292	chr20	56232260	56232461	genebody	-	PMEPA1	protein_coding
chr20-59832470-59832671	-0.346294	chr20	59832470	59832671	genebody	+	CDH4	protein_coding
chr20-60059555-60059756	-0.210338	chr20	60059555	60059756	genebody	+	CDH4	protein_coding
chr20-60095658-60095859	-0.210642	chr20	60095658	60095859	genebody	+	CDH4	protein_coding
chr20-62047669-62047870	-0.27483	chr20	62047669	62047870	genbody	-	KCNQ2	protein_coding
chr21-47477705-47477906	-0.230366	chr21	47477705	47477906
chr22-35245068-35245269	-0.322131	chr22	35245068	35245269
chr3-11190139-11190340	0.238017	chr3	11190139	11190340	genebody	+	HRH1	protein_coding
chr3-196348047-196348248	0.223186	chr3	196348047	196348248
chr3-49275724-49275925	0.335232	chr3	49275724	49275925	genebody	+	CCDC36	protein_coding
chr3-54655544-54655745	-0.145976	chr3	54655544	54655745	genebody	+	CACNA2D3	protein_coding
chr4-10277727-10277928	-0.238846	chr4	10277727	10277928
chr4-2239149-2239350	0.195976	chr4	2239149	2239350	genebody	-	HAUS3	protein_coding
chr6-37518424-37518625	-0.217593	chr6	37518424	37518625	genebody	+	RP1-153P14.5	lincRNA
chr6-43715390-43715591	0.24964	chr6	43715390	43715591
chr6-49743832-49744033	0.237432	chr6	49743832	49744033
chr6-6000483-6000684	0.304187	chr6	6000483	6000684	genebody	-	NRN1	protein_coding
chr7-446273-446474	-0.171393	chr7	446273	446474
chr8-61947195-61947396	0.357126	chr8	61947195	61947396
