# Supplementary material for: Integrated 5-hydroxymethylcytosine and fragmentation signatures as enhanced biomarkers in lung cancer
Source: Clin Epigenetics. 2022 Jan 24;14:15. doi: 10.1186/s13148-022-01233-7 (PMC8787948; doi:10.1186/s13148-022-01233-7)
Supplement: Supplementary file 5 — Additional file 5: Table S4: List of fragmentation markers used in model construction. [file 13148_2022_1233_MOESM5_ESM.xlsx]

## Sheet: coefficient
marker	coefficient
short101	-1.71834
short102	-0.394887
short113	1.93452
short145	-2.49016
short152	-1.5366
short269	1.2028
short302	-1.72291
short350	-0.717937
short37	0.00419553
short38	-0.186816
short428	-2.12433
short436	-0.244168
short460	0.426886
short472	-0.846001
short58	2.02497
short83	2.07576
short93	-2.63773
total101	-1.33205
total102	-0.499599
total113	1.70526
total119	1.50487
total133	1.85262
total152	-1.8201
total184	1.31281
total230	-0.450063
total243	-1.17404
total253	-3.68197
total269	0.712532
total27	1.0716
total302	-2.71662
total310	-1.43719
total350	-1.47374
total362	-1.08174
total368	1.24603
total37	2.23005
total38	-2.04382
total424	-1.44892
total428	-2.72727
total436	-0.356752
total453	-2.82072
total460	0.365808
total472	-0.958726
total48	-0.375815
total483	0.653543
total58	1.55791
total60	-3.27563
total83	1.36639
total93	-2.32491
