# Supplementary material for: Integrated 5-hydroxymethylcytosine and fragmentation signatures as enhanced biomarkers in lung cancer
Source: Clin Epigenetics. 2022 Jan 24;14:15. doi: 10.1186/s13148-022-01233-7 (PMC8787948; doi:10.1186/s13148-022-01233-7)
Supplement: Supplementary file 6 — Additional file 6: Table S5: Wd-scores of 189 healthy controls, 157 lung cancer patients and 133 external validation samples derived from distinct models. [file 13148_2022_1233_MOESM6_ESM.xlsx]

## Sheet: Sheet3
sample	type	date_batch	subtype	modelGroup	stage	gender	age	wd-score from 5hmC- model	predict result of 5hmC- model	wd-score from fragmentation- model	predict result of fragmentation- model	wd-score from integrated model	predict result of integrated model
lung-Methy-2	Lung Cancer	20190406	LUAD	training	IV	Male	66	0.811203	1	-6.81802	1	-0.60151	1	"1" indicates lung cancer;"0" indicates healthy;"zyd" indicates samples from Zhang et al.
lung-Methy-3	Lung Cancer	20190406	SCLC	training	IV	Male	59	1.98879	1	-4.04247	1	-0.0245643	1
lung-Methy-4	Lung Cancer	20190406	LUSC	training	III	Male	70	4.77082	1	-4.30449	1	1.32528	1
lung-Methy-5	Lung Cancer	20190406	LUSC	training	II	Male	64	3.19094	1	-6.72064	1	0.174322	1
lung-Methy-8	Lung Cancer	20190425	others	training	III	Male	67	6.50704	1	-6.66513	1	1.61912	1
lung-Methy-9	Lung Cancer	20190425	LUAD	training	IV	Male	66	1.92178	1	-9.30278	1	-0.467947	1
lung-Methy-10	Lung Cancer	20190406	others	training	IV	Female	57	1.60038	1	-7.53261	1	-0.177265	1
lung-Methy-12	Lung Cancer	20190406	SCLC	training	III	Male	73	5.50239	1	-4.8727	1	1.48352	1
lung-Methy-15	Lung Cancer	20190425	LUSC	training	III	Female	71	0.748678	1	-8.23728	1	-0.889312	1
lung-Methy-20	Lung Cancer	20190406	others	training	III	Female	47	9.71055	1	-2.83623	1	2.97764	1
lung-Methy-23	Lung Cancer	20190425	LUSC	training	IV	Male	51	1.30328	1	-9.15689	1	-0.546858	1
lung-Methy-25	Lung Cancer	20190425	LUAD	training	NA	Female	48	0.733292	1	-9.84858	1	-1.27998	1
lung-Methy-27	Lung Cancer	20190425	LUAD	training	III	Male	80	5.88965	1	-5.1221	1	1.61417	1
lung-Methy-28	Lung Cancer	20190425	LUAD	training	III	Male	51	1.41718	1	-7.97924	1	-0.173418	1
lung-Methy-31	Lung Cancer	20190425	LUSC	training	III	Male	73	2.85736	1	-10.6437	0	-0.49972	1
lung-Methy-32	Lung Cancer	20190425	LUAD	training	IV	Male	68	2.52785	1	-7.90967	1	-0.243427	1
lung-Methy-33	Lung Cancer	20190425	LUAD	training	III	Female	60	2.83486	1	-9.07383	1	-0.35641	1
lung-Methy-36	Lung Cancer	20190425	SCLC	training	III	Male	64	3.57347	1	-9.45425	1	0.0405051	1
lung-Methy-41	Lung Cancer	20190425	LUAD	training	III	Female	79	0.545879	1	-9.63729	1	-0.999091	1
lung-Methy-53	Lung Cancer	20190425	LUAD	training	IV	Female	57	3.90698	1	5.16638	1	2.11329	1
lung-Methy-55	Lung Cancer	20190425	LUSC	training	IV	Male	73	3.42459	1	-9.71697	1	-0.212208	1
lung-Methy-56	Lung Cancer	20190425	SCLC	training	IV	Male	76	0.397929	1	-1.3685	1	-0.0805878	1
lung-Methy-61	Lung Cancer	20190425	LUAD	training	IV	Female	53	0.808654	1	-5.05761	1	-0.206755	1
lung-Methy-64	Lung Cancer	20190730	LUAD	training	IV	Female	70	3.43231	1	-7.87855	1	-0.0997645	1
lung-Methy-65	Lung Cancer	20190601	LUAD	training	IV	Male	69	0.937251	1	-5.45919	1	-0.383247	1
lung-Methy-67	Lung Cancer	20190601	LUAD	training	IV	Male	50	6.04437	1	-0.995467	1	2.13715	1
lung-Methy-73	Lung Cancer	20190601	LUSC	training	III	Male	68	6.11407	1	-6.65031	1	1.27477	1
lung-Methy-74	Lung Cancer	20190601	LUSC	training	II	Male	54	0.185838	1	-9.46497	1	-1.21839	1
lung-Methy-77	Lung Cancer	20190513	LUSC	training	III	Male	58	1.46912	1	-8.76314	1	-0.252371	1
lung-Methy-80	Lung Cancer	20190622	LUSC	training	IV	Male	49	3.1322	1	-9.3697	1	-0.0762455	1
lung-Methy-81	Lung Cancer	20190601	LUAD	training	IV	Female	56	5.79641	1	-10.1846	0	-0.0808737	1
lung-Methy-86	Lung Cancer	20190601	LUSC	training	III	Male	65	2.86643	1	-7.74276	1	-0.219859	1
lung-Methy-87	Lung Cancer	20190520	LUAD	training	IV	Female	62	2.11103	1	-7.43387	1	0.0394548	1
lung-Methy-88	Lung Cancer	20190513	LUAD	training	IV	Male	41	-0.0477688	0	-3.76735	1	0.28637	1
lung-Methy-90	Lung Cancer	20190601	LUAD	training	III	Male	56	5.44253	1	-9.32802	1	0.0195446	1
lung-Methy-91	Lung Cancer	20190601	LUAD	training	IV	Female	44	3.52143	1	-8.91066	1	-0.202569	1
lung-Methy-92	Lung Cancer	20190601	LUSC	training	IV	Male	69	8.20045	1	-4.94486	1	2.3809	1
lung-Methy-93	Lung Cancer	20190622	LUSC	training	III	Male	63	7.77933	1	9.73974	1	4.00901	1
lung-Methy-108	Lung Cancer	20190601	SCLC	training	IV	Male	62	1.15181	1	-8.32405	1	-0.396562	1
lung-Methy-110	Lung Cancer	20190601	LUSC	training	III	Male	68	4.69978	1	-6.40338	1	0.992191	1
lung-Methy-112	Lung Cancer	20190601	LUAD	training	IV	Female	65	7.47688	1	-8.13624	1	1.77329	1
lung-Methy-115	Lung Cancer	20190513	LUAD	training	III	Male	57	3.8471	1	-10.1508	0	-0.110761	1
lung-Methy-117	Lung Cancer	20190513	LUSC	training	IV	Male	66	2.51667	1	-2.05536	1	0.497701	1
lung-Methy-119	Lung Cancer	20190601	LUSC	training	III	Male	56	4.71207	1	-8.15983	1	0.911168	1
lung-Methy-121	Lung Cancer	20190601	LUSC	training	III	Male	73	4.64109	1	-7.51023	1	0.765408	1
lung-Methy-122	Lung Cancer	20190520	LUAD	training	IV	Male	63	2.9792	1	-7.38438	1	0.125863	1
lung-Methy-123	Lung Cancer	20190520	LUSC	training	III	Male	64	4.10016	1	-10.3221	0	0.0118207	1
lung-Methy-124	Lung Cancer	20190513	LUSC	training	III	Male	69	2.99756	1	-9.69531	1	-0.38704	1
lung-Methy-129	Lung Cancer	20190601	LUAD	training	IV	Male	62	7.6126	1	11.3649	1	3.91382	1
lung-Methy-130	Lung Cancer	20190520	LUSC	training	IV	Male	66	2.42755	1	-7.65068	1	-0.168458	1
lung-Methy-132	Lung Cancer	20190622	LUSC	training	II	Male	80	2.03978	1	-0.426345	1	0.497851	1
lung-Methy-133	Lung Cancer	20190622	SCLC	training	IV	Male	54	0.260313	1	-8.09265	1	-0.708282	1
lung-Methy-134	Lung Cancer	20190622	LUSC	training	NA	Male	65	4.5475	1	-7.52564	1	0.922088	1
lung-Methy-135	Lung Cancer	20190622	others	training	NA	Male	62	2.35911	1	-6.32356	1	0.107002	1
lung-Methy-136	Lung Cancer	20190617	LUSC	training	IV	Male	69	0.141586	1	-7.83952	1	-0.97827	1
lung-Methy-145	Lung Cancer	20190724	SCLC	training	IV	Male	71	1.77774	1	-9.35235	1	-0.739838	1
lung-Methy-146	Lung Cancer	20190617	LUSC	training	IV	Male	57	0.933546	1	-4.20372	1	-0.126789	1
lung-Methy-147	Lung Cancer	20190617	others	training	NA	Female	61	3.47319	1	-4.76024	1	-0.128873	1
lung-Methy-149	Lung Cancer	20190617	SCLC	training	IV	Male	39	4.47567	1	2.40359	1	1.64457	1
lung-Methy-150	Lung Cancer	20190622	LUAD	training	III	Female	66	5.24717	1	-4.39464	1	1.35779	1
lung-Methy-151	Lung Cancer	20190622	LUAD	training	IV	Male	49	1.54564	1	-2.84328	1	0.490385	1
lung-Methy-152	Lung Cancer	20190617	others	training	NA	Male	63	3.69873	1	-2.09336	1	1.0953	1
lung-Methy-154	Lung Cancer	20190617	SCLC	training	III	Male	68	0.861862	1	-4.95095	1	-0.0775398	1
lung-Methy-156	Lung Cancer	20190617	LUSC	training	IV	Male	67	1.01874	1	-6.94977	1	-0.506074	1
lung-Methy-157	Lung Cancer	20190622	SCLC	training	IV	Male	58	2.60975	1	-8.17955	1	-0.151685	1
lung-Methy-158	Lung Cancer	20190622	LUAD	training	IV	Male	62	4.28796	1	-5.68284	1	1.10238	1
lung-Methy-163	Lung Cancer	20190617	LUSC	training	III	Male	57	2.31304	1	-10.2117	0	-0.345966	1
lung-Methy-164	Lung Cancer	20190622	LUSC	training	NA	Male	58	1.87397	1	-10.7107	0	-0.95773	1
lung-Methy-165	Lung Cancer	20190622	LUAD	training	NA	Male	59	5.56698	1	-1.20264	1	1.50303	1
lung-Methy-168	Lung Cancer	20190622	LUAD	training	IV	Male	66	2.75906	1	-11.1162	0	-0.830915	1
lung-Methy-170	Lung Cancer	20190622	LUSC	training	IV	Male	62	4.61143	1	-4.94429	1	1.05427	1
lung-Methy-172	Lung Cancer	20190622	LUSC	training	IV	Male	64	6.46167	1	-2.74101	1	1.85733	1
lung-Methy-183	Lung Cancer	20190622	SCLC	training	I	Male	60	6.81409	1	5.0559	1	2.61528	1
lung-Methy-189	Lung Cancer	20190622	LUAD	training	IV	Male	70	2.62427	1	-8.50885	1	-0.275826	1
lung-Methy-192	Lung Cancer	20190622	SCLC	training	III	Female	68	1.12655	1	-10.8366	0	-1.19493	1
lung-Methy-194	Lung Cancer	20190622	others	training	NA	Male	46	1.80521	1	-8.005	1	-0.690488	1
lung-Methy-195	Lung Cancer	20190622	LUSC	training	III	Male	69	2.53962	1	-8.14859	1	0.0100068	1
lung-7-1	Lung Cancer	20190327	SCLC	training	III	Female	NA	1.16149	1	-9.55891	1	-1.07812	1
lung-8-1	Lung Cancer	20190327	others	training	IV	Female	NA	1.59242	1	-9.49678	1	-0.71183	1
lung-8-2	Lung Cancer	20190327	SCLC	training	NA	Male	NA	5.36859	1	-2.30275	1	1.55767	1
lung-6-612697	Lung Cancer	20190406	others	training	III	Female	NA	0.679569	1	-7.64919	1	-0.689313	1
lung-6-689971	Lung Cancer	20190406	others	training	III	Female	NA	3.3985	1	9.76429	1	2.39712	1
lung-8-5	Lung Cancer	20190327	others	training	IV	Female	NA	2.64726	1	-5.60929	1	0.421434	1
lung-7-2	Lung Cancer	20190327	SCLC	training	NA	Male	NA	1.83925	1	-8.67896	1	-0.683065	1
lung-6-701657	Lung Cancer	20190406	LUSC	training	II	Male	NA	3.1402	1	-9.73869	1	-0.0112412	1
lung-8-6	Lung Cancer	20190327	LUAD	training	IV	Male	NA	6.08441	1	-3.32949	1	2.08491	1
lung-7-3	Lung Cancer	20190327	others	training	III	Female	NA	3.884	1	-11.4683	0	-0.443347	1
lung-6-724261	Lung Cancer	20190406	others	training	III	Female	NA	2.58829	1	-9.39767	1	-0.21783	1
lung-7-4	Lung Cancer	20190327	LUAD	training	I	Female	NA	2.0307	1	-9.64268	1	-0.456606	1
lung-8-7	Lung Cancer	20190327	LUAD	training	IV	Male	NA	4.23683	1	-7.56663	1	0.576561	1
lung-8-8	Lung Cancer	20190327	LUSC	training	III	Male	NA	9.33222	1	-0.610809	1	3.27456	1
lung-7-6	Lung Cancer	20190327	LUAD	training	IV	Male	NA	5.5976	1	-4.78	1	1.14554	1
lung-8-9	Lung Cancer	20190327	LUAD	training	III	Male	NA	5.7705	1	-6.10684	1	1.29304	1
lung-6-749848	Lung Cancer	20190406	LUSC	training	III	Female	NA	3.70943	1	-2.34053	1	0.954661	1
lung-7-8	Lung Cancer	20190327	LUSC	training	II	Female	NA	1.81862	1	-9.80153	1	-0.721944	1
lung-7-10	Lung Cancer	20190327	LUAD	training	III	Male	NA	3.66777	1	-9.40276	1	-0.121084	1
healthy-8-2	Healthy	20190327	healthy	training	healthy	Female	22	-3.39811	0	-9.66115	1	-2.42175	0
healthy-8-3	Healthy	20190327	healthy	training	healthy	Female	46	-1.81225	0	-13.0528	0	-2.40845	0
healthy-8-4	Healthy	20190327	healthy	training	healthy	Male	32	-3.09785	0	-11.5511	0	-3.29607	0
healthy-8-H2	Healthy	20190327	healthy	training	healthy	Male	31	-1.27217	0	-9.14033	1	-1.60634	0
healthy-8-H20	Healthy	20190327	healthy	training	healthy	Male	39	-2.61371	0	-12.4821	0	-2.66847	0
healthy-8-H26	Healthy	20190327	healthy	training	healthy	Female	32	-3.82786	0	-12.4305	0	-3.4177	0
healthy-8-H29	Healthy	20190327	healthy	training	healthy	Male	34	-2.99931	0	-12.7692	0	-3.18596	0
healthy-8-H33	Healthy	20190327	healthy	training	healthy	Male	50	-4.92809	0	-13.401	0	-3.54103	0
healthy-8-H34	Healthy	20190327	healthy	training	healthy	Female	32	-2.19189	0	-12.4187	0	-2.81642	0
healthy-8-H40	Healthy	20190327	healthy	training	healthy	Female	30	-5.62861	0	-10.1185	1	-3.29156	0
healthy-8-H41	Healthy	20190327	healthy	training	healthy	Male	31	-2.42625	0	-14.4207	0	-2.97668	0
healthy-8-H62	Healthy	20190327	healthy	training	healthy	Female	30	-4.28175	0	-13.5399	0	-3.30512	0
healthy-8-H67	Healthy	20190327	healthy	training	healthy	Female	33	-2.91804	0	-12.2764	0	-2.72851	0
healthy-8-H69	Healthy	20190327	healthy	training	healthy	Male	33	-3.8584	0	-13.4953	0	-3.35028	0
healthy-8-H79	Healthy	20190327	healthy	training	healthy	Male	31	-4.98773	0	-13.9202	0	-3.80097	0
healthy-8-H84	Healthy	20190327	healthy	training	healthy	Male	31	-2.32663	0	-11.1315	0	-2.39433	0
healthy-NC-135	Healthy	20190730	healthy	training	healthy	Female	65	-5.03694	0	-12.2236	0	-3.38681	0
healthy-NC-147	Healthy	20190730	healthy	training	healthy	Male	58	-3.32382	0	-14.38	0	-3.02284	0
healthy-NC-153	Healthy	20190730	healthy	training	healthy	Female	55	-3.17313	0	-13.3683	0	-3.2198	0
healthy-NC-173	Healthy	20190730	healthy	training	healthy	Female	54	-0.285932	0	-12.0561	0	-1.83649	0
healthy-NC-9-epi23	Healthy	20190730	healthy	training	healthy	NA	NA	-3.92942	0	-11.9308	0	-3.17722	0
healthy-ZLQ	Healthy	20190730	healthy	training	healthy	Female	53	-3.43015	0	-13.8801	0	-3.5987	0
healthy-NC-152	Healthy	20190730	healthy	training	healthy	Female	60	-2.89697	0	-13.5022	0	-2.79247	0
healthy-NC-169	Healthy	20190730	healthy	training	healthy	Female	56	-4.91485	0	-13.8814	0	-3.61152	0
healthy-PSC	Healthy	20190730	healthy	training	healthy	Male	65	-3.40995	0	-9.60926	1	-2.53007	0
healthy-NC-126	Healthy	20190730	healthy	training	healthy	Female	54	0.246711	1	-13.1989	0	-1.94515	0
healthy-NC-176	Healthy	20190730	healthy	training	healthy	Female	55	-2.26808	0	-13.8974	0	-2.69378	0
healthy-WSX	Healthy	20190730	healthy	training	healthy	Female	63	-5.72875	0	-15.2202	0	-4.39892	0
healthy-CZR	Healthy	20190730	healthy	training	healthy	Female	73	-1.88481	0	-12.2817	0	-2.66923	0
healthy-YXL	Healthy	20190802	healthy	training	healthy	Female	45	-2.37281	0	-13.9655	0	-2.99813	0
healthy-LXQ	Healthy	20190802	healthy	training	healthy	NA	51	-3.44898	0	-13.0952	0	-3.16136	0
healthy-PXX	Healthy	20190802	healthy	training	healthy	Female	57	-1.73449	0	-13.0743	0	-2.84874	0
healthy-NC-88	Healthy	20190802	healthy	training	healthy	Female	65	-3.22256	0	-13.9716	0	-3.48301	0
healthy-NC-67	Healthy	20190802	healthy	training	healthy	Female	45	-4.70455	0	-11.5573	0	-3.14783	0
healthy-NC-117	Healthy	20190802	healthy	training	healthy	Male	47	-3.9709	0	-16.1781	0	-4.17529	0
healthy-NC-160	Healthy	20190802	healthy	training	healthy	Female	51	-2.79131	0	-13.6898	0	-3.35763	0
healthy-NC-74	Healthy	20190802	healthy	training	healthy	Female	68	-3.37366	0	-13.4185	0	-3.12792	0
healthy-NC-144	Healthy	20190802	healthy	training	healthy	Female	47	-2.98932	0	-12.999	0	-3.00331	0
healthy-NC-133	Healthy	20190802	healthy	training	healthy	Female	59	-3.6835	0	-14.527	0	-3.40825	0
healthy-YYM	Healthy	20190802	healthy	training	healthy	Female	47	-5.95543	0	-13.059	0	-3.94949	0
healthy-LXH	Healthy	20190802	healthy	training	healthy	Female	57	-0.990546	0	-11.6284	0	-1.78727	0
healthy-CJQ	Healthy	20190802	healthy	training	healthy	NA	NA	-2.86986	0	-14.0123	0	-3.15419	0
healthy-ZHG	Healthy	20190802	healthy	training	healthy	Male	69	-1.38173	0	-12.2843	0	-2.3291	0
healthy-TLZ	Healthy	20190802	healthy	training	healthy	Female	62	-4.31701	0	-13.8415	0	-3.56025	0
healthy-NC-123	Healthy	20190802	healthy	training	healthy	Female	50	-2.22763	0	-10.4878	0	-2.3227	0
healthy-NC-131	Healthy	20190802	healthy	training	healthy	Female	48	-2.04221	0	-15.2638	0	-3.02489	0
healthy-NC-175	Healthy	20190802	healthy	training	healthy	Female	51	-3.79737	0	-12.2758	0	-3.24792	0
healthy-NC-78	Healthy	20190802	healthy	training	healthy	Female	67	-1.31954	0	-13.0548	0	-2.3197	0
healthy-NC-168	Healthy	20190802	healthy	training	healthy	Male	54	-1.30734	0	-9.38551	1	-1.84742	0
healthy-NC-33	Healthy	20190802	healthy	training	healthy	Female	74	-5.80643	0	-12.376	0	-3.91272	0
healthy-XNX	Healthy	20190802	healthy	training	healthy	Female	48	-2.79273	0	-12.3933	0	-2.76273	0
healthy-ZXB	Healthy	20190802	healthy	training	healthy	Female	56	-4.35102	0	-13.3004	0	-3.55917	0
healthy-KYQ	Healthy	20190802	healthy	training	healthy	Female	72	-3.44517	0	-13.8602	0	-3.33292	0
healthy-ZGQ	Healthy	20190802	healthy	training	healthy	Female	59	-2.10674	0	-14.8735	0	-3.37429	0
healthy-NC-130	Healthy	20190802	healthy	training	healthy	Female	58	-3.94321	0	-10.4073	0	-2.72543	0
healthy-ZXQ-2	Healthy	20190802	healthy	training	healthy	Female	51	-2.3615	0	-11.5123	0	-2.56426	0
healthy-LXR	Healthy	20190802	healthy	training	healthy	Female	55	-4.87018	0	-11.4318	0	-2.93537	0
healthy-NC-13	Healthy	20190802	healthy	training	healthy	Female	56	-5.88254	0	-12.9898	0	-3.98912	0
healthy-WXS	Healthy	20190802	healthy	training	healthy	Female	57	-2.51519	0	-13.0797	0	-2.89176	0
healthy-NC-29	Healthy	20190802	healthy	training	healthy	Male	55	-2.3455	0	-11.2696	0	-2.47056	0
healthy-NC-154	Healthy	20190802	healthy	training	healthy	Female	49	-3.65926	0	-14.1825	0	-3.28062	0
healthy-NC-20	Healthy	20190802	healthy	training	healthy	Female	71	-4.03011	0	-11.8116	0	-3.08074	0
healthy-NC-114	Healthy	20190802	healthy	training	healthy	Female	68	-4.96188	0	-16.3445	0	-4.17064	0
healthy-NC-121	Healthy	20190802	healthy	training	healthy	Female	63	-2.70772	0	-13.1641	0	-3.11111	0
healthy-NC-54	Healthy	20190802	healthy	training	healthy	Male	66	-2.40727	0	-14.0738	0	-3.21901	0
healthy-NC-97	Healthy	20190802	healthy	training	healthy	Female	55	-4.66141	0	-13.7443	0	-3.43081	0
healthy-CJX	Healthy	20190802	healthy	training	healthy	Male	64	-2.87067	0	-13.4556	0	-2.92368	0
healthy-NC-128	Healthy	20190802	healthy	training	healthy	Female	55	0.210167	1	-11.3623	0	-1.5482	0
healthy-NC-98	Healthy	20190802	healthy	training	healthy	Female	56	-2.5851	0	-13.0976	0	-2.82077	0
healthy-NC-27	Healthy	20190802	healthy	training	healthy	Female	56	-1.1161	0	-14.2783	0	-2.50456	0
healthy-NC-108	Healthy	20190802	healthy	training	healthy	Male	56	-2.4758	0	-12.2492	0	-2.68817	0
healthy-WGZ	Healthy	20190802	healthy	training	healthy	Female	69	-1.08133	0	-11.3099	0	-2.07419	0
healthy-QJB	Healthy	20190802	healthy	training	healthy	Female	53	-4.87777	0	-12.847	0	-3.75679	0
healthy-ZXS	Healthy	20190802	healthy	training	healthy	Male	66	-3.46175	0	-10.9265	0	-2.73941	0
healthy-NC-4	Healthy	20190802	healthy	training	healthy	Male	63	-2.46808	0	-13.0231	0	-2.79998	0
healthy-NC-75	Healthy	20190802	healthy	training	healthy	Female	74	-1.49056	0	-14.6641	0	-3.0721	0
healthy-NC-156	Healthy	20190802	healthy	training	healthy	Female	48	-1.61591	0	-12.3345	0	-2.80418	0
healthy-NC-179	Healthy	20190802	healthy	training	healthy	Male	56	-4.632	0	-11.8023	0	-3.37216	0
healthy-NC-81	Healthy	20190802	healthy	training	healthy	Male	61	-3.31795	0	-14.5307	0	-3.50052	0
healthy-NC-165	Healthy	20190802	healthy	training	healthy	Female	50	-0.532021	0	-13.6763	0	-2.06072	0
healthy-WGX	Healthy	20190812	healthy	training	healthy	Female	74	-1.92501	0	-9.00856	1	-1.89097	0
healthy-NC-15	Healthy	20190812	healthy	training	healthy	Male	68	-0.072439	0	-14.5765	0	-1.92721	0
healthy-LZW	Healthy	20190812	healthy	training	healthy	Male	62	-3.82987	0	-13.5356	0	-3.40767	0
healthy-NC-28	Healthy	20190812	healthy	training	healthy	Female	57	-2.72188	0	-13.748	0	-2.96331	0
healthy-NC-63	Healthy	20190812	healthy	training	healthy	Male	66	-5.96386	0	-16.0728	0	-4.54705	0
healthy-ZGC	Healthy	20190812	healthy	training	healthy	Male	50	-2.20498	0	-14.5811	0	-2.90265	0
healthy-NC-143	Healthy	20190812	healthy	training	healthy	Female	47	-2.67522	0	-12.5017	0	-2.95006	0
healthy-NC-39	Healthy	20190812	healthy	training	healthy	Female	74	-2.1263	0	-14.6091	0	-2.99086	0
healthy-ZXY	Healthy	20190812	healthy	training	healthy	Female	52	-5.76481	0	-12.7185	0	-3.99092	0
healthy-JWZ	Healthy	20190812	healthy	training	healthy	Male	55	-2.04364	0	-13.5074	0	-2.67113	0
healthy-CZQ	Healthy	20190812	healthy	training	healthy	Male	56	-5.87009	0	-13.4455	0	-3.90246	0
healthy-NC-21	Healthy	20190812	healthy	training	healthy	Male	73	-4.1325	0	-13.8871	0	-3.60049	0
healthy-LY	Healthy	20190812	healthy	training	healthy	Female	49	-1.95013	0	-12.9408	0	-2.41846	0
healthy-QYZ	Healthy	20190812	healthy	training	healthy	Female	70	-1.419	0	-10.6797	0	-2.28663	0
healthy-NC-164	Healthy	20190812	healthy	training	healthy	Female	49	-6.25899	0	-13.8019	0	-4.2376	0
healthy-NC-64	Healthy	20190812	healthy	training	healthy	Female	48	-1.06957	0	-8.95911	1	-1.62896	0
healthy-YKB	Healthy	20190812	healthy	training	healthy	Male	47	-2.95664	0	-13.8579	0	-2.97996	0
healthy-NC-148	Healthy	20190812	healthy	training	healthy	Female	49	-5.07555	0	-15.4848	0	-4.13522	0
healthy-NC-129	Healthy	20190812	healthy	training	healthy	Female	50	-5.33971	0	-14.2467	0	-4.15819	0
healthy-NC-101	Healthy	20190812	healthy	training	healthy	Male	49	-2.2034	0	-12.6788	0	-2.85623	0
healthy-NC-43	Healthy	20190812	healthy	training	healthy	Female	55	-2.58324	0	-13.182	0	-3.0987	0
healthy-YCC	Healthy	20190812	healthy	training	healthy	Male	49	-1.70257	0	-9.55998	1	-2.22594	0
healthy-ZGZ	Healthy	20190812	healthy	training	healthy	Female	49	-3.4892	0	-13.8502	0	-3.13317	0
healthy-NC-171	Healthy	20190812	healthy	training	healthy	Male	52	-2.22265	0	-13.2304	0	-2.85321	0
healthy-NC-140	Healthy	20190812	healthy	training	healthy	Female	48	-4.58544	0	-13.8711	0	-3.76525	0
healthy-NC-106	Healthy	20190812	healthy	training	healthy	Male	49	-4.88515	0	-14.9487	0	-4.07085	0
healthy-NC-103	Healthy	20190812	healthy	training	healthy	Male	61	-3.50498	0	-14.7618	0	-3.47163	0
healthy-NC-77	Healthy	20190812	healthy	training	healthy	Male	49	-4.41435	0	-13.7758	0	-3.66137	0
healthy-NC-82	Healthy	20190812	healthy	training	healthy	Male	54	-2.24202	0	-14.3974	0	-3.02274	0
healthy-NC-158	Healthy	20190812	healthy	training	healthy	Female	49	-1.83522	0	-12.4287	0	-2.48182	0
healthy-NC-31	Healthy	20190812	healthy	training	healthy	Female	65	-3.35641	0	-13.7019	0	-3.07708	0
healthy-NC-38	Healthy	20190812	healthy	training	healthy	Female	71	-2.298	0	-12.2815	0	-2.65895	0
healthy-NC-73	Healthy	20190812	healthy	training	healthy	Female	50	-0.575026	0	-11.4653	0	-1.98944	0
healthy-NC-99	Healthy	20190812	healthy	training	healthy	NA	NA	-2.06292	0	-11.7898	0	-2.63389	0
healthy-NC-92	Healthy	20190812	healthy	training	healthy	Female	54	-3.1483	0	-10.7016	0	-2.59576	0
healthy-NC-83	Healthy	20190812	healthy	training	healthy	Female	52	-4.14291	0	-13.6138	0	-3.42746	0
healthy-NC-66	Healthy	20190812	healthy	training	healthy	Female	53	-2.31793	0	-12.5068	0	-2.72871	0
healthy-NC-125	Healthy	20190812	healthy	training	healthy	Female	54	-1.49174	0	-10.3938	0	-1.97519	0
healthy-NC-52	Healthy	20190812	healthy	training	healthy	Female	56	-1.59757	0	-12.352	0	-2.28786	0
healthy-NC-177	Healthy	20190812	healthy	training	healthy	Female	63	-4.25566	0	-13.8984	0	-3.63659	0
healthy-LGY	Healthy	20190812	healthy	training	healthy	Female	75	-2.79374	0	-11.6187	0	-2.389	0
healthy-NC-69	Healthy	20190812	healthy	training	healthy	Female	72	0.100206	1	-10.3086	0	-1.59282	0
healthy-NC-170	Healthy	20190812	healthy	training	healthy	Male	61	-0.555426	0	-11.1389	0	-1.73656	0
healthy-H20-7	Healthy	20201009	healthy	training	healthy	NA	NA	-4.38281	0	-12.8666	0	-3.48945	0
healthy-H20-8	Healthy	20201009	healthy	training	healthy	NA	NA	-3.19498	0	-10.4995	0	-2.27824	0
healthy-H20-9	Healthy	20201009	healthy	training	healthy	NA	NA	-2.27687	0	-10.3312	0	-2.0369	0
healthy-H20-10	Healthy	20201009	healthy	training	healthy	NA	NA	-2.76189	0	-10.7475	0	-2.23164	0
lung-C45249	Lung Cancer	20210324	LUAD	training	IV	Female	53	3.11789	1	-8.47731	1	0.124282	1
lung-C62996	Lung Cancer	20210324	LUAD	training	IV	Female	52	4.07632	1	-5.15564	1	0.947321	1
lung-C27105	Lung Cancer	20210324	LUSC	training	IV	Male	49	-0.0268675	0	-8.92228	1	-0.963208	1
lung-C91768	Lung Cancer	20210324	LUAD	training	IV	Female	37	1.97672	1	-8.94042	1	-0.689203	1
lung-C47469	Lung Cancer	20210324	LUAD	training	III	Male	61	3.44708	1	-4.75739	1	0.653991	1
lung-C78563	Lung Cancer	20210324	LUAD	training	IV	Male	52	2.69478	1	-6.97965	1	0.0566582	1
lung-D00222	Lung Cancer	20210324	LUAD	training	IV	Male	54	2.68267	1	-2.40796	1	0.756542	1
lung-C47674	Lung Cancer	20210324	LUAD	training	IV	Male	58	2.25489	1	-9.90354	1	-0.550054	1
lung-C45368	Lung Cancer	20210324	LUAD	training	IV	Female	48	3.55738	1	-9.93901	1	-0.0745798	1
lung-C20556	Lung Cancer	20210324	LUAD	training	IV	Female	49	0.66605	1	-7.00852	1	-0.357861	1
lung-B69541	Lung Cancer	20210324	SCLC	training	IV	Female	80	1.45189	1	3.39949	1	0.654409	1
lung-C58905	Lung Cancer	20210324	LUAD	training	IV	Female	60	6.97785	1	-2.87793	1	2.31219	1
lung-D00318	Lung Cancer	20210324	SCLC	training	IV	Male	76	4.06571	1	-5.72146	1	0.715769	1
lung-Methy-6	Lung Cancer	20190406	others	test	IV	Male	69	0.0190744	1	23.2736	1	2.734	1
lung-Methy-11	Lung Cancer	20190425	SCLC	test	IV	Male	66	1.39722	1	-7.2756	1	-0.195732	1
lung-Methy-19	Lung Cancer	20190406	LUSC	test	NA	Male	66	0.99557	1	-7.12743	1	-0.949597	1
lung-Methy-22	Lung Cancer	20190406	SCLC	test	IV	Male	76	6.06515	1	4.81565	1	1.38948	1
lung-Methy-29	Lung Cancer	20190425	LUSC	test	IV	Male	75	0.388108	1	-8.89719	1	-1.11742	1
lung-Methy-37	Lung Cancer	20190425	LUAD	test	IV	Male	71	8.43193	1	-5.16608	1	2.17019	1
lung-Methy-40	Lung Cancer	20190425	LUAD	test	IV	Female	65	3.59136	1	-8.88858	1	-0.190396	1
lung-Methy-51	Lung Cancer	20190425	LUAD	test	IV	Male	58	2.16758	1	-4.65308	1	-0.288863	1
lung-Methy-54	Lung Cancer	20190425	LUSC	test	III	Male	45	4.5965	1	-11.4263	0	-0.0691384	1
lung-Methy-63	Lung Cancer	20190601	LUAD	test	IV	Female	60	0.114214	1	-5.25873	1	-0.469185	1
lung-Methy-66	Lung Cancer	20190601	SCLC	test	III	Male	77	2.12994	1	-4.85478	1	0.106997	1
lung-Methy-78	Lung Cancer	20190617	others	test	IV	Female	49	-0.732121	0	-4.19457	1	-0.860577	1
lung-Methy-79	Lung Cancer	20190622	others	test	II	Female	60	1.78109	1	-8.67051	1	-0.823815	1
lung-Methy-83	Lung Cancer	20190513	LUSC	test	III	Male	62	-3.18477	0	-9.85522	1	-2.5807	0
lung-Methy-89	Lung Cancer	20190520	LUSC	test	II	Male	69	0.115292	1	-7.67201	1	-0.890708	1
lung-Methy-99	Lung Cancer	20190622	LUAD	test	IV	Male	71	-1.51056	0	-12.2838	0	-2.13909	0
lung-Methy-116	Lung Cancer	20190513	LUAD	test	III	Male	75	5.48256	1	-4.00094	1	1.43059	1
lung-Methy-118	Lung Cancer	20190520	LUSC	test	II	Male	80	5.85627	1	-6.87053	1	1.34279	1
lung-Methy-137	Lung Cancer	20190617	SCLC	test	IV	Female	41	8.67808	1	-5.20122	1	2.85369	1
lung-Methy-148	Lung Cancer	20190617	others	test	IV	Female	61	2.37041	1	-10.4111	0	-0.518023	1
lung-Methy-153	Lung Cancer	20190724	LUAD	test	IV	Male	59	8.98116	1	1.00456	1	3.49293	1
lung-Methy-162	Lung Cancer	20190622	LUSC	test	IV	Male	78	-0.527109	0	-9.508	1	-1.63856	0
lung-Methy-167	Lung Cancer	20190622	LUAD	test	IV	Female	59	3.25277	1	-6.31436	1	-0.0461622	1
lung-Methy-175	Lung Cancer	20190622	others	test	NA	Male	70	-0.799273	0	-9.8237	1	-1.8416	0
lung-Methy-181	Lung Cancer	20190622	LUSC	test	III	Male	66	2.40367	1	-5.2104	1	0.315801	1
lung-Methy-185	Lung Cancer	20190622	LUSC	test	III	Male	66	0.467153	1	-9.78844	1	-1.05495	1
lung-Methy-190	Lung Cancer	20190622	LUAD	test	IV	Female	68	3.63061	1	-8.80582	1	-0.0961254	1
lung-Methy-193	Lung Cancer	20190622	others	test	III	Male	72	2.40997	1	-0.757848	1	0.560341	1
lung-Methy-196	Lung Cancer	20190622	LUSC	test	III	Female	61	0.07904	1	-7.6469	1	-1.26342	1
lung-Methy-197	Lung Cancer	20190622	LUAD	test	IV	Male	56	1.55868	1	-11.1332	0	-1.18254	1
lung-Methy-198	Lung Cancer	20190622	LUSC	test	II	Male	61	0.168095	1	-7.48305	1	-0.930912	1
lung-8-3	Lung Cancer	20190327	LUAD	test	IV	Female	NA	6.90139	1	-2.99633	1	2.11361	1
lung-8-4	Lung Cancer	20190327	LUAD	test	III	Female	NA	0.506124	1	-3.40103	1	-0.140147	1
lung-7-5	Lung Cancer	20190327	SCLC	test	NA	Female	NA	1.09743	1	-7.96261	1	-1.02943	1
lung-6-738789	Lung Cancer	20190406	others	test	NA	Female	NA	-1.77349	0	-4.24933	1	-0.953592	1
lung-8-10	Lung Cancer	20190327	others	test	I	Male	NA	0.106088	1	-8.03795	1	-1.27356	1
lung-6-747524	Lung Cancer	20190406	others	test	III	Female	NA	2.8021	1	-13.4024	0	-1.89996	0
lung-7-7	Lung Cancer	20190327	LUAD	test	IV	Female	NA	3.53109	1	-9.04091	1	0.0053572	1
lung-7-9	Lung Cancer	20190327	LUAD	test	IV	Male	NA	2.78598	1	-9.34954	1	-0.380389	1
lung-8-12	Lung Cancer	20190327	LUSC	test	IV	Male	NA	4.66816	1	1.2478	1	2.42731	1
healthy-8-1	Healthy	20190327	healthy	test	healthy	Male	NA	-1.92515	0	-12.1164	0	-2.45663	0
healthy-8-H4	Healthy	20190327	healthy	test	healthy	Male	47	-0.270086	0	-8.70328	1	-1.18421	1
healthy-8-H16	Healthy	20190327	healthy	test	healthy	Female	33	-1.77368	0	-11.3952	0	-2.15718	0
healthy-8-H25	Healthy	20190327	healthy	test	healthy	Female	33	-1.30655	0	-8.48292	1	-1.51311	0
healthy-8-H32	Healthy	20190327	healthy	test	healthy	Female	33	-2.31922	0	-11.3717	0	-2.23597	0
healthy-8-H47	Healthy	20190327	healthy	test	healthy	Male	42	-0.402639	0	-11.6247	0	-2.0278	0
healthy-8-H63	Healthy	20190327	healthy	test	healthy	Male	46	-3.099	0	-10.3926	0	-2.57064	0
healthy-8-H72	Healthy	20190327	healthy	test	healthy	Male	37	-2.67053	0	-12.4416	0	-2.69646	0
healthy-NC-71	Healthy	20190730	healthy	test	healthy	Female	60	-3.2094	0	-11.3501	0	-2.78863	0
healthy-NC-16	Healthy	20190730	healthy	test	healthy	Female	74	-1.39576	0	-9.99254	1	-1.75899	0
healthy-WXY	Healthy	20190730	healthy	test	healthy	Female	63	3.275	1	-9.78242	1	-0.337398	1
healthy-NC-146	Healthy	20190802	healthy	test	healthy	Female	56	-0.459654	0	-13.2065	0	-1.9266	0
healthy-WHM	Healthy	20190802	healthy	test	healthy	Female	50	-0.129398	0	-12.0963	0	-1.74522	0
healthy-ZXQ-1	Healthy	20190802	healthy	test	healthy	Female	74	-1.31988	0	-11.0104	0	-2.02205	0
healthy-ZDF-epi24	Healthy	20190802	healthy	test	healthy	Female	50	-1.62727	0	-14.9322	0	-2.88921	0
healthy-NC-145	Healthy	20190802	healthy	test	healthy	Male	58	3.29308	1	-8.91197	1	-0.124575	1
healthy-NC-151	Healthy	20190802	healthy	test	healthy	Female	56	0.823101	1	-11.3702	0	-1.42273	0
healthy-NC-55	Healthy	20190802	healthy	test	healthy	Female	51	-5.08187	0	-13.042	0	-3.51833	0
healthy-SM	Healthy	20190802	healthy	test	healthy	Female	48	-3.46913	0	-11.5794	0	-2.92034	0
healthy-ZHY	Healthy	20190802	healthy	test	healthy	Female	48	-0.422107	0	-12.1388	0	-1.88226	0
healthy-XGX	Healthy	20190802	healthy	test	healthy	Male	61	2.76338	1	-12.6984	0	-1.03517	1
healthy-LHH	Healthy	20190802	healthy	test	healthy	Female	63	-3.39979	0	-10.0395	1	-2.48927	0
healthy-NC-159	Healthy	20190802	healthy	test	healthy	Female	59	-0.659426	0	-11.4903	0	-1.51527	0
healthy-NC-40	Healthy	20190802	healthy	test	healthy	Male	75	-1.66788	0	-13.4282	0	-2.5808	0
healthy-WXH	Healthy	20190802	healthy	test	healthy	Male	65	-1.60637	0	-13.2225	0	-2.65586	0
healthy-NC-14	Healthy	20190802	healthy	test	healthy	Female	63	-4.46907	0	-11.037	0	-2.98247	0
healthy-NC-68	Healthy	20190802	healthy	test	healthy	Female	70	-1.26771	0	-10.101	1	-1.87847	0
healthy-NC-12	Healthy	20190802	healthy	test	healthy	Male	65	-2.21884	0	-10.5798	0	-2.06445	0
healthy-NC-150	Healthy	20190802	healthy	test	healthy	Female	57	-2.02328	0	-10.1384	1	-1.94474	0
healthy-NC-142	Healthy	20190802	healthy	test	healthy	Female	50	-3.65113	0	-16.0812	0	-3.71879	0
healthy-NC-72	Healthy	20190802	healthy	test	healthy	Male	60	-1.69537	0	-13.1726	0	-2.54587	0
healthy-NC-141	Healthy	20190802	healthy	test	healthy	Female	46	-3.29273	0	-12.8292	0	-2.75236	0
healthy-NC-149	Healthy	20190802	healthy	test	healthy	Male	60	-2.98706	0	-12.023	0	-2.7256	0
healthy-LFJ	Healthy	20190802	healthy	test	healthy	Male	80	1.47028	1	-12.3231	0	-1.41477	0
healthy-WQ	Healthy	20190812	healthy	test	healthy	Female	51	-4.11745	0	-10.9277	0	-3.07513	0
healthy-TSF	Healthy	20190812	healthy	test	healthy	Female	51	-3.61576	0	-16.9995	0	-3.79608	0
healthy-NC-174	Healthy	20190812	healthy	test	healthy	Female	49	1.04936	1	-11.7501	0	-1.27403	1
healthy-NC-110	Healthy	20190812	healthy	test	healthy	Female	51	-5.33485	0	-15.4838	0	-4.40672	0
healthy-HXX	Healthy	20190812	healthy	test	healthy	Female	54	0.647305	1	-10.4531	0	-1.30561	0
healthy-DYL	Healthy	20190812	healthy	test	healthy	Male	70	-0.565699	0	-12.8238	0	-1.9978	0
healthy-NC-166	Healthy	20190812	healthy	test	healthy	Female	52	-2.39804	0	-13.4858	0	-2.6067	0
healthy-NC-18	Healthy	20190812	healthy	test	healthy	Female	48	-1.9977	0	-13.5275	0	-2.69442	0
healthy-NC-162	Healthy	20190812	healthy	test	healthy	Male	57	-2.98791	0	-13.2563	0	-2.96204	0
healthy-NC-161	Healthy	20190812	healthy	test	healthy	Female	49	-3.79654	0	-13.2784	0	-3.35841	0
healthy-NC-36	Healthy	20190812	healthy	test	healthy	Female	72	-0.942184	0	-9.89529	1	-1.5447	0
healthy-NC-163	Healthy	20190812	healthy	test	healthy	Female	56	0.296028	1	-10.1965	0	-1.27637	1
healthy-NC-102	Healthy	20190812	healthy	test	healthy	Male	59	-3.69111	0	-12.9955	0	-3.61921	0
healthy-NC-157	Healthy	20190812	healthy	test	healthy	Female	50	-2.85967	0	-10.4653	0	-2.3065	0
healthy-NC-107	Healthy	20190812	healthy	test	healthy	Female	54	0.0717805	1	-13.5702	0	-2.10231	0
healthy-NC-178	Healthy	20190812	healthy	test	healthy	Female	56	-1.46433	0	-13.1938	0	-2.37739	0
healthy-NC-9-epi27	Healthy	20190812	healthy	test	healthy	NA	NA	-1.45945	0	-14.2816	0	-2.68639	0
healthy-NC-104	Healthy	20190812	healthy	test	healthy	Female	61	-5.52779	0	-15.3152	0	-4.17333	0
healthy-NC-47	Healthy	20190812	healthy	test	healthy	Female	73	-3.69824	0	-12.7078	0	-3.19591	0
healthy-NC-6	Healthy	20190812	healthy	test	healthy	Male	72	-3.44752	0	-12.2119	0	-2.84082	0
healthy-NC-90	Healthy	20190812	healthy	test	healthy	Female	53	-2.53879	0	-14.1208	0	-2.85096	0
healthy-LSP	Healthy	20190912	healthy	test	healthy	NA	NA	-3.37284	0	-9.52975	1	-2.51178	0
healthy-WCF	Healthy	20190912	healthy	test	healthy	NA	NA	-0.878407	0	-11.6842	0	-1.94732	0
healthy-ZH	Healthy	20190912	healthy	test	healthy	NA	NA	-4.1601	0	-14.3475	0	-3.56281	0
healthy-SHJ	Healthy	20190912	healthy	test	healthy	NA	NA	2.38951	1	-13.5151	0	-1.4104	0
healthy-HJ	Healthy	20190912	healthy	test	healthy	NA	NA	-1.23664	0	-11.3904	0	-1.92366	0
healthy-H20-5	Healthy	20201009	healthy	test	healthy	NA	NA	-2.8669	0	-8.87427	1	-2.01148	0
healthy-H20-6	Healthy	20201009	healthy	test	healthy	NA	NA	-2.69069	0	-7.36107	1	-1.88307	0
lung-B89566	Lung Cancer	20210324	LUAD	test	IV	Female	70	3.28749	1	-5.46839	1	0.476389	1
lung-C34385	Lung Cancer	20210324	LUAD	test	IV	Female	56	2.77513	1	-9.34275	1	-0.215688	1
lung-C52980	Lung Cancer	20210324	SCLC	test	III	Male	74	1.58619	1	-7.4076	1	-0.473188	1
lung-C32260	Lung Cancer	20210324	LUSC	test	IV	Male	54	0.52924	1	-10.6031	0	-1.48868	0
lung-C85082	Lung Cancer	20210324	SCLC	test	III	Male	68	1.36241	1	-3.05403	1	0.149993	1
lung-C92515	Lung Cancer	20210324	LUAD	test	IV	Male	65	0.968353	1	-5.6084	1	-0.125072	1
lung-C82605	Lung Cancer	20210324	SCLC	test	IV	Male	67	2.39641	1	-5.0789	1	-0.0564518	1
lung-C88199	Lung Cancer	20210324	LUAD	test	IV	Female	58	0.0164552	1	-7.50465	1	-1.06983	1
CRR028748	Healthy	zyd	healthy	validation2	healthy	Male	59	-0.586454	0	-4.27384	0	-0.0823266	0
CRR028749	Healthy	zyd	healthy	validation2	healthy	Female	55	3.89982	1	0.0163844	1	2.08894	1
CRR028750	Healthy	zyd	healthy	validation2	healthy	Male	57	-1.53511	0	-5.49428	0	-0.836257	0
CRR028751	Healthy	zyd	healthy	validation2	healthy	Female	50	-1.34654	0	-9.54256	0	-1.34066	0
CRR028752	Healthy	zyd	healthy	validation2	healthy	Female	46	0.568285	1	-3.59248	0	0.234584	1
CRR028753	Healthy	zyd	healthy	validation2	healthy	Female	34	-3.10522	0	-3.85483	0	-1.15444	0
CRR028754	Healthy	zyd	healthy	validation2	healthy	Female	52	-1.37232	0	-12.0551	0	-1.83334	0
CRR028755	Healthy	zyd	healthy	validation2	healthy	Female	72	2.2047	1	-2.62986	0	1.11007	1
CRR028756	Healthy	zyd	healthy	validation2	healthy	Male	51	-3.59951	0	-5.18839	0	-1.44082	0
CRR028757	Healthy	zyd	healthy	validation2	healthy	Male	51	1.06703	1	-8.98688	0	-0.525343	0
CRR028758	Healthy	zyd	healthy	validation2	healthy	Male	54	0.266888	1	-9.00057	0	-1.54463	0
CRR028759	Healthy	zyd	healthy	validation2	healthy	Female	51	0.0342586	1	2.3111	1	1.04154	1
CRR028760	Healthy	zyd	healthy	validation2	healthy	Male	62	-0.00377418	0	-4.35937	0	-0.305025	0
CRR028761	Healthy	zyd	healthy	validation2	healthy	Male	63	-1.69352	0	-0.988765	1	-0.0681641	0
CRR028762	Healthy	zyd	healthy	validation2	healthy	Female	53	-0.0588363	0	-6.92398	0	-0.718872	0
CRR028763	Healthy	zyd	healthy	validation2	healthy	Male	64	-2.79772	0	-5.29838	0	-1.4981	0
CRR028764	Healthy	zyd	healthy	validation2	healthy	Female	61	-1.52226	0	-4.77682	0	-0.452679	0
CRR028765	Healthy	zyd	healthy	validation2	healthy	Male	53	-1.2559	0	-9.03007	0	-1.84071	0
CRR028766	Healthy	zyd	healthy	validation2	healthy	Male	51	-1.71949	0	-3.9685	0	-0.489741	0
CRR028767	Healthy	zyd	healthy	validation2	healthy	Male	59	-0.187139	0	-5.21543	0	-0.584751	0
CRR028768	Healthy	zyd	healthy	validation2	healthy	Male	51	-2.68517	0	-2.63071	0	-0.94763	0
CRR028769	Healthy	zyd	healthy	validation2	healthy	Female	54	-5.96707	0	-12.0533	0	-3.98838	0
CRR028770	Healthy	zyd	healthy	validation2	healthy	Male	63	-2.69864	0	-6.26498	0	-1.29248	0
CRR028771	Healthy	zyd	healthy	validation2	healthy	Female	50	-3.34654	0	-6.10673	0	-1.84148	0
CRR028772	Healthy	zyd	healthy	validation2	healthy	Male	49	-2.6407	0	-6.98626	0	-1.52338	0
CRR028773	Healthy	zyd	healthy	validation2	healthy	Male	55	-1.52364	0	-7.5389	0	-1.23677	0
CRR028774	Healthy	zyd	healthy	validation2	healthy	Female	60	-1.25661	0	-7.14109	0	-1.15145	0
CRR028775	Healthy	zyd	healthy	validation2	healthy	Male	63	4.06615	1	1.75518	1	2.49038	1
CRR028776	Healthy	zyd	healthy	validation2	healthy	Female	49	-3.03212	0	-3.71706	0	-1.10409	0
CRR028777	Healthy	zyd	healthy	validation2	healthy	Female	47	-2.73686	0	-1.14567	1	-0.25589	0
CRR028778	Healthy	zyd	healthy	validation2	healthy	Male	69	-2.37228	0	-5.33112	0	-0.713658	0
CRR028779	Healthy	zyd	healthy	validation2	healthy	Male	57	-2.47482	0	-6.00147	0	-1.17907	0
CRR028780	Healthy	zyd	healthy	validation2	healthy	Male	55	-4.80455	0	-8.65144	0	-2.81906	0
CRR028781	Healthy	zyd	healthy	validation2	healthy	Male	57	-3.55746	0	-5.96003	0	-1.69844	0
CRR028782	Healthy	zyd	healthy	validation2	healthy	Male	50	-0.896884	0	-1.9753	1	-0.0786392	0
CRR028783	Healthy	zyd	healthy	validation2	healthy	Male	50	-2.51279	0	-2.07839	0	-0.576639	0
CRR028784	Healthy	zyd	healthy	validation2	healthy	Female	50	1.63677	1	4.78692	1	2.12934	1
CRR028785	Healthy	zyd	healthy	validation2	healthy	Male	59	-5.57504	0	-4.24708	0	-2.07085	0
CRR028786	Healthy	zyd	healthy	validation2	healthy	Female	53	-1.52814	0	-2.19282	0	0.236197	1
CRR028787	Healthy	zyd	healthy	validation2	healthy	Male	59	0.534666	1	-2.86487	0	0.00334277	0
CRR028788	Healthy	zyd	healthy	validation2	healthy	Female	30	-0.283919	0	-1.82673	1	0.395181	1
CRR028789	Healthy	zyd	healthy	validation2	healthy	Male	62	-3.33126	0	-2.94268	0	-0.99645	0
CRR028790	Healthy	zyd	healthy	validation2	healthy	Female	49	-3.23697	0	-5.74325	0	-1.51473	0
CRR028791	Healthy	zyd	healthy	validation2	healthy	Male	54	-3.41641	0	-5.31798	0	-1.03082	0
CRR028792	Healthy	zyd	healthy	validation2	healthy	Female	56	-5.79353	0	-2.13981	0	-1.49337	0
CRR028793	Healthy	zyd	healthy	validation2	healthy	Female	60	-4.73194	0	-4.73123	0	-1.56641	0
CRR028794	Healthy	zyd	healthy	validation2	healthy	Female	62	-0.925615	0	0.472534	1	0.154237	0
CRR028795	Healthy	zyd	healthy	validation2	healthy	Female	54	2.07794	1	-1.97302	1	1.32086	1
CRR028796	Healthy	zyd	healthy	validation2	healthy	Female	67	-0.794563	0	-2.93617	0	0.0403689	0
CRR028797	Healthy	zyd	healthy	validation2	healthy	Male	68	-1.07915	0	-1.28536	1	0.18997	1
CRR028798	Healthy	zyd	healthy	validation2	healthy	Male	53	-5.40276	0	-5.20971	0	-2.24495	0
CRR028799	Healthy	zyd	healthy	validation2	healthy	Male	61	3.30068	1	3.60724	1	2.64255	1
CRR028800	Healthy	zyd	healthy	validation2	healthy	Male	52	-0.947235	0	-5.61861	0	-0.816554	0
CRR028801	Healthy	zyd	healthy	validation2	healthy	Male	61	-1.73907	0	-2.96103	0	-0.168116	0
CRR028802	Healthy	zyd	healthy	validation2	healthy	Male	49	-0.0869846	0	-2.0948	0	0.435225	1
CRR028803	Healthy	zyd	healthy	validation2	healthy	Male	66	-1.8525	0	-0.907414	1	-0.100437	0
CRR028804	Healthy	zyd	healthy	validation2	healthy	Female	62	-1.77755	0	-0.520349	1	-0.119442	0
CRR028805	Healthy	zyd	healthy	validation2	healthy	Female	48	-0.737784	0	-3.69024	0	-0.0271167	0
CRR028806	Healthy	zyd	healthy	validation2	healthy	Male	60	-3.91384	0	-5.39061	0	-1.31375	0
CRR028807	Healthy	zyd	healthy	validation2	healthy	Female	33	-3.80944	0	-1.86776	1	-1.01688	0
CRR028808	Healthy	zyd	healthy	validation2	healthy	Female	53	-3.27623	0	-4.58011	0	-0.935578	0
CRR028809	Healthy	zyd	healthy	validation2	healthy	Male	49	-0.927907	0	-2.80544	0	0.14109	0
CRR028810	Healthy	zyd	healthy	validation2	healthy	Male	71	-0.309732	0	-0.822874	1	0.565261	1
CRR028811	Healthy	zyd	healthy	validation2	healthy	Female	52	-5.24934	0	-5.49315	0	-2.09469	0
CRR028812	Healthy	zyd	healthy	validation2	healthy	Male	57	-3.01839	0	-6.61454	0	-1.44549	0
CRR028813	Healthy	zyd	healthy	validation2	healthy	Male	50	2.61001	1	-4.91426	0	0.469622	1
CRR028814	Healthy	zyd	healthy	validation2	healthy	Male	50	1.24881	1	-2.81479	0	0.320009	1
CRR028815	Lung Cancer	zyd	LUAD	validation2	NA	Male	48	1.83214	1	1.29256	1	1.41509	1
CRR028816	Lung Cancer	zyd	LUAD	validation2	NA	Male	53	-0.226914	0	-0.630202	1	0.42973	1
CRR028817	Lung Cancer	zyd	LUAD	validation2	NA	Male	46	2.80345	1	-0.551704	1	1.58754	1
CRR028818	Lung Cancer	zyd	LUAD	validation2	NA	Male	70	1.21762	1	1.82405	1	1.24934	1
CRR028819	Lung Cancer	zyd	LUSC	validation2	NA	Male	56	4.06121	1	-1.98661	1	1.67484	1
CRR028820	Lung Cancer	zyd	LUAD	validation2	NA	Female	62	3.70402	1	0.670456	1	1.66647	1
CRR028821	Lung Cancer	zyd	LUAD	validation2	NA	Female	65	1.7175	1	-6.42781	0	-0.122987	0
CRR028822	Lung Cancer	zyd	LUAD	validation2	NA	Female	40	4.51993	1	0.135217	1	2.32667	1
CRR028823	Lung Cancer	zyd	LUAD	validation2	NA	Female	72	7.62178	1	0.678359	1	3.52215	1
CRR028824	Lung Cancer	zyd	LUSC	validation2	NA	Male	59	3.77286	1	0.662329	1	1.97151	1
CRR028825	Lung Cancer	zyd	LUAD	validation2	NA	Male	57	3.49338	1	0.7844	1	2.06592	1
CRR028826	Lung Cancer	zyd	LUSC	validation2	NA	Male	66	6.19115	1	-0.755378	1	2.48852	1
CRR028827	Lung Cancer	zyd	LUAD	validation2	NA	Male	65	4.45238	1	1.19696	1	2.07023	1
CRR028828	Lung Cancer	zyd	LUAD	validation2	NA	Female	52	1.63293	1	-1.98732	1	0.348853	1
CRR028829	Lung Cancer	zyd	LUSC	validation2	NA	Male	62	-1.12861	0	-2.45048	0	-0.375732	0
CRR028830	Lung Cancer	zyd	others	validation2	NA	Female	51	-3.09825	0	-1.22569	1	-0.688173	0
CRR028831	Lung Cancer	zyd	LUAD	validation2	NA	Male	71	4.95931	1	0.477789	1	2.27432	1
CRR028832	Lung Cancer	zyd	LUAD	validation2	NA	Female	60	6.28611	1	6.11863	1	3.90917	1
CRR028833	Lung Cancer	zyd	LUSC	validation2	NA	Male	56	1.86881	1	-5.89575	0	0.167902	1
CRR028834	Lung Cancer	zyd	LUSC	validation2	NA	Male	54	8.31302	1	5.04771	1	4.40721	1
CRR028835	Lung Cancer	zyd	LUAD	validation2	NA	Male	57	1.21717	1	3.75101	1	1.43209	1
CRR028836	Lung Cancer	zyd	LUAD	validation2	NA	Female	51	0.757186	1	-2.21896	0	0.477553	1
CRR028837	Lung Cancer	zyd	LUSC	validation2	NA	Male	54	4.48695	1	0.0167472	1	1.98779	1
CRR028838	Lung Cancer	zyd	LUAD	validation2	NA	Female	63	0.667718	1	-3.23204	0	-0.0484257	0
CRR028839	Lung Cancer	zyd	LUSC	validation2	NA	Female	52	4.70377	1	4.1267	1	2.99128	1
CRR028840	Lung Cancer	zyd	LUAD	validation2	NA	Female	76	6.56857	1	3.14848	1	3.36943	1
CRR028841	Lung Cancer	zyd	LUAD	validation2	NA	Female	48	6.68367	1	-0.672093	1	2.70517	1
CRR028842	Lung Cancer	zyd	LUAD	validation2	NA	Female	56	4.85535	1	-1.3552	1	1.42923	1
CRR028843	Lung Cancer	zyd	LUSC	validation2	NA	Male	63	-0.865661	0	-5.58702	0	-1.47386	0
CRR028844	Lung Cancer	zyd	LUAD	validation2	NA	Female	52	5.6744	1	3.77553	1	3.10193	1
CRR028845	Lung Cancer	zyd	LUAD	validation2	NA	Male	67	2.72983	1	-1.69006	1	0.900179	1
CRR028846	Lung Cancer	zyd	LUAD	validation2	NA	Female	45	-1.99352	0	4.37036	1	1.10534	1
CRR028847	Lung Cancer	zyd	LUAD	validation2	NA	Male	61	-0.385533	0	-1.97846	1	0.154329	1
CRR028848	Lung Cancer	zyd	LUAD	validation2	NA	Female	68	-1.35322	0	1.17569	1	0.505964	1
CRR028849	Lung Cancer	zyd	LUAD	validation2	NA	Female	51	-1.67318	0	4.20477	1	0.776056	1
CRR028850	Lung Cancer	zyd	LUAD	validation2	NA	Male	53	1.15648	1	-1.00612	1	1.2776	1
CRR028851	Lung Cancer	zyd	others	validation2	NA	Male	64	4.09775	1	1.39863	1	2.21021	1
CRR028852	Lung Cancer	zyd	LUSC	validation2	NA	Male	56	1.60713	1	-3.99114	0	-0.568636	0
CRR028853	Lung Cancer	zyd	LUAD	validation2	NA	Female	52	-3.40459	0	-4.22051	0	-1.22469	0
CRR028854	Lung Cancer	zyd	LUSC	validation2	NA	Male	64	-0.893251	0	1.7039	1	0.493477	1
CRR028855	Lung Cancer	zyd	LUAD	validation2	NA	Male	72	0.359864	1	-1.29164	1	0.501016	1
CRR028856	Lung Cancer	zyd	LUAD	validation2	NA	Male	71	1.51919	1	0.714067	1	1.18977	1
CRR028857	Lung Cancer	zyd	LUSC	validation2	NA	Male	72	4.58999	1	0.825509	1	2.25689	1
CRR028858	Lung Cancer	zyd	LUSC	validation2	NA	Male	62	1.23714	1	1.8219	1	1.46811	1
CRR028859	Lung Cancer	zyd	LUSC	validation2	NA	Male	70	2.28942	1	-0.208032	1	1.42856	1
CRR028860	Lung Cancer	zyd	LUSC	validation2	NA	Male	64	-0.30463	0	0.592936	1	0.517649	1
CRR028861	Lung Cancer	zyd	LUAD	validation2	NA	Female	66	1.81025	1	-0.424097	1	1.18503	1
CRR028862	Lung Cancer	zyd	others	validation2	NA	Female	74	5.12445	1	-4.80745	0	1.57695	1
CRR028863	Lung Cancer	zyd	LUAD	validation2	NA	Female	63	-0.378369	0	-2.06849	1	0.0857744	0
CRR028864	Lung Cancer	zyd	LUAD	validation2	NA	Male	71	-1.5486	0	-4.00742	0	-0.47015	0
CRR028865	Lung Cancer	zyd	LUAD	validation2	NA	Female	57	1.92454	1	-1.07883	1	0.742146	1
CRR028866	Lung Cancer	zyd	LUAD	validation2	NA	Female	54	3.46783	1	6.53422	1	3.12869	1
CRR028867	Lung Cancer	zyd	LUSC	validation2	NA	Male	67	4.47013	1	3.02052	1	2.59	1
CRR028868	Lung Cancer	zyd	LUAD	validation2	NA	Female	66	4.23994	1	8.76895	1	3.78821	1
CRR028869	Lung Cancer	zyd	LUAD	validation2	NA	Male	61	-1.86186	0	1.97458	1	0.38748	1
CRR028870	Lung Cancer	zyd	LUAD	validation2	NA	Female	46	5.82839	1	5.89187	1	3.46918	1
CRR028871	Lung Cancer	zyd	LUAD	validation2	NA	Male	61	-0.87345	0	-0.64484	1	-0.09442	0
CRR028872	Lung Cancer	zyd	LUAD	validation2	NA	Female	59	-0.276536	0	-2.55932	0	0.215294	1
CRR028873	Lung Cancer	zyd	LUAD	validation2	NA	Female	45	4.5725	1	-9.71714	0	-0.163209	0
CRR028874	Lung Cancer	zyd	LUAD	validation2	NA	Female	61	3.50044	1	-3.7446	0	1.1338	1
CRR028875	Lung Cancer	zyd	LUAD	validation2	NA	Male	31	5.08162	1	1.40983	1	2.50121	1
CRR028876	Lung Cancer	zyd	LUAD	validation2	NA	Female	60	3.78099	1	-0.886271	1	1.83004	1
CRR028877	Lung Cancer	zyd	LUAD	validation2	NA	Female	50	0.821166	1	-3.55416	0	0.243522	1
CRR028878	Lung Cancer	zyd	LUSC	validation2	NA	Male	68	0.317924	1	-0.0163476	1	0.545137	1
CRR028879	Lung Cancer	zyd	LUAD	validation2	NA	Female	65	-0.933424	0	3.36739	1	1.03539	1
CRR028880	Lung Cancer	zyd	LUAD	validation2	NA	Male	49	-1.07108	0	1.60202	1	0.431478	1
